# Supplementary material for: A Dynamic 6,000-Year Genetic History of Eurasia’s Eastern Steppe
Source: Cell. 2020 Nov 12;183(4):890–904.e29. doi: 10.1016/j.cell.2020.10.015 (PMC7664836; doi:10.1016/j.cell.2020.10.015)
Supplement: Table S1. Overview of Sites, Individuals, and Samples, Related to Figure 1 [file mmc1.xlsx]

## Sheet: Title
Table S1. Overview of sites, individuals, and samples, related to Fig. 1

## Sheet: S1A_Summary
Table S1A. Summary of archaeological sites and individuals by time period
Period and Culture	Sites	Individuals
		(successful / total)
Pre-Bronze	3	6 / 6
Early Bronze	5	6 / 8
Afanasievo	1	2 / 2
Chemurchek	3	4 / 5
Unclassified	1	0 / 1
Middle/Late Bronze	13	41 / 47
Mönkhairkhan	2	2 / 2
DSKC	4	22 / 25
Ulaanzuukh	2	11 / 12
Baitag	1	0 / 1
Unclassified	6	6 / 7
Early Iron	6	14 / 19
Slab Grave	5	5 / 5
Sagly/Uyuk	1	9 / 14
Xiongnu	27	60 / 68
Early Xiongnu	3	13 /13
Late Xiongnu	24	47 / 55
Early Medieval	8	22 / 23
Türk	5	8 / 8
Uyghur	2	13 / 14
Unclassified	1	1 / 1
Late Medieval	44	65 / 76
Khitan	2	3 / 3
Mongol	39	60 / 70
Unclassified	3	2 / 3

## Sheet: S1B_Sites
Table S1B. Archaeological sites analyzed in this study.
Site Code*	Site	Aimag	Period	Cultural Affiliation(s)	Lat	Lon	Genome-Wide Datasets (Success / Attempts)	Radiocarbon Dates (Success / Attempts)
ARG	Argali Mountain	Tuv	Late Medieval	Mongol	47.8681	105.253	3 / 3	-
ARS**	Arbulag Soum	Khuvsgul	Middle/Late Bronze Age	DSKC	49.657	99.727	19 / 22	21 / 22
AST	Atsyn Gol	Khuvsgul	Xiongnu	Early Xiongnu	49.2747	101.496	1 / 1	1 / 1
ATS	Atsyn Am	Tuv	Xiongnu	Late Xiongnu	48.8679	105.9	1 / 1	1 / 1
BAA/NRC	Baga Artsatyn Am (including NW cemetery)	Uvurkhangai	Late Medieval	Mongol	47.1986	102.806	1 / 2	0 / 1
BAM	Baruun Mukhdagiin Am	Bulgan	Xiongnu	Late Xiongnu	48.5955	102.83	1 / 1	-
BAU/BRL/BUU	Buural Uul	Selenge	Xiongnu; Late Medieval	Late Xiongnu; Mongol	49.3062	105.909	3 / 5	4 / 4
BAY	Bayan Khairkhan (Bunkhantyn Gatsaa)	Tuv	Late Medieval	Mongol	47.7215	106.411	1 / 1	-
BAZ	Banzart Khairkhan	Umungobi	Late Medieval	Mongol	43.1995	101.038	1 / 1	-
BER	Berkh Mountain	Khovd	Middle/Late Bronze Age	DSKC	47.06	91.8425	1 / 1	1 / 1
BIL	Biluutiin Am	Zavkhan	Middle/Late Bronze Age	Unclassified	49.3515	96.4015	1 / 1	1 / 1
BOR	Bor Bulag	Khentii	Early Iron Age	Slab Grave	48.6221	110.621	1 / 1	1 / 1
BRG	Burgaldain Khundii	Selenge	Late Medieval	Mongol	49.2239	104.884	4 / 4	-
BRU	Baruun Khovdiin Am	Sukhbaatar	Xiongnu	Late Xiongnu	45.905	115.366	1 / 1	-
BTO	Burkhan Tolgoi	Bulgan	Xiongnu	Late Xiongnu	49.482	103.366	1 / 1	-
BUL	Bulgiin Ekh	Sukhbaatar	Middle/Late Bronze Age	Ulaanzuukh	46.2841	111.768	2 / 2	0 / 1
BUR/TMI/TUH/TUK	Tamiryn Ulaan Khoshuu (Burkhan Tolgoi)	Arkhangai	Xiongnu; Early Medieval	Late Xiongnu; Unclassified	47.7993	102.361	10 / 10	4 / 4
CHD	Chandgan Talyn Uurkhai	Khentii	Late Medieval	Mongol	47.2711	110.533	1 / 1	-
CHN	Chandman Mountain (Ulaangom cemetery)	Uvs	Early Iron; Xiongnu; Late Medival	Sagly/Uyuk; Late Xiongnu; Mongol	49.9971	92.054	11 / 16	4 / 4
DAR	Dartsagt	Ulaanbaatar	Early Iron Age; Late Medieval	Slab Grave; Mongol	47.9111	106.749	2 / 2	1 / 1
DAS	Lamt Mountain	Sukhbaatar	Late Medieval	Mongol	45.354	113.858	1 / 1	-
DEE	Delen Tolgoi (Melkhii Chuluu)	Arkhangai	Late Medieval	Mongol	48.6045	101.938	1 / 1	1 / 1
DEK/SHR	Shar Khad	Sukhbaatar	Late Medieval	Mongol	46.9715	112.054	1 / 1	-
DEL	Delgerkhaan Uul	Sukhbaatar	Xiongnu	Late Xiongnu	46.2841	111.768	1 / 1	1 / 1
DOL	Khanan Uul	Khentii	Xiongnu	Late Xiongnu	47.2166	108.972	1 / 1	-
DUU	Duulga Uul	Khentii	Xiongnu; Late Medieval	Late Xiongnu; Mongol	47.3959	109.815	2 / 2	2 / 2
EME	Emeel Tolgoi	Arkhangai	Xiongnu	Late Xiongnu	47.783	101.993	1 / 2	-
ERD	Erdene Mountain	Umungobi	Late Medieval	Mongol	43.1995	101.038	1 / 2	-
ERM	Erdenemandal	Arkhangai	Pre-Bronze	Unclassified	48.5147	101.308	1 / 1	2 / 2
FNO***	Fofonovo	Buryatia, Russia	Pre-Bronze	Fofonovo	52.0484	106.766	4 / 4	2 / 2
GAN	Ganzagad	Umungobi	Late Medieval	Mongol	43.1495	102.127	1 / 1	-
GTO	Gangyn Tsagaan Ovoo	Sukhbaatar	Late Medieval	Mongol	45.2236	114.018	1 / 1	-
GUN	Gun Tharmagtai	Umungobi	Late Medieval	Mongol	42.9131	105.515	1 / 2	-
GUR	Denj	Umungobi	Early Bronze Age	Unclassified	43.1995	101.038	0 / 1	-
HUD	Khudgiin Am	Arkhangai	Xiongnu	Late Xiongnu	47.8345	101.714	1 / 1	-
IAG/YAG	Yagshiin Khuduu	Khovd	Early Bronze Age	Chemurchek	46.121	91.5718	2 / 2	1 / 1
IKT	Ikh Tokhoirol	Tuv	Xiongnu	Late Xiongnu	48.2174	104.771	0 / 1	-
IKU	Ikh Uvgun	Umungobi	Late Medieval	Mongol	43.0042	105.491	1 / 1	-
IMA***	Il'movaya Pad	Buryatia, Russia	Xiongnu	Late Xiongnu	50.4974	106.406	8 / 8	3 / 3
JAA/JAG	Jargalantyn Am (Jargalantyn Khondii/Hundhii)	Khentii	Xiongnu	Early Xiongnu; Late Xiongnu	47.8131	108.532	2 / 2	1 / 1
KGK	Khirgest Khooloi	Arkhangai	Late Medieval	Mongol	47.5536	102.638	1 / 1	-
KHA	Khar Balgas	Arkhangai	Late Medieval	Mongol	47.1108	102.079	0 / 1	-
KHI / KHO	Khoit Tsenkher (Tarvagatain Am)	Khovd	Middle/Late Bronze Age; Xiongnu; Late Medieval	Unclassified; Late Xiongnu; Mongol	47.06	91.8425	4 / 7	4 / 4
KHL	Khalzan Khoshuu (Bodonch Gol)	Khovd	Late Medieval	Mongol	46.6912	92.7943	1 / 1	-
KHN/KNN/ZAY	Khalgan Khoshuu (Zamyn Khashat, Khanan bor)	Sukhbaatar	Late Medieval	Mongol	46.9459	112.062	4 / 4	-
KHR	Khurmen Tasagaan Ovoo	Umungobi	Late Medieval	Mongol	43.252	104.068	0 / 1	-
KHU	Khukh Khoshuunii Boom	Zavkhan	Middle/Late Bronze Age	Mönkhkhairkhan	49.7038	96.362	1 / 1	0 / 1
KHV	Khavtsal II	Khuvsgul	Late Medieval	Mongol	51.4648	100.705	2 / 2	-
KNU	Khanui	Arkhangai	Late Medieval	Mongol	48.0909	100.542	1 / 1	-
KRN	Karnikovyn Am	Selenge	Late Medieval	Mongol	49.7444	106.669	2 / 2	-
KUM	Khundii Gobi	Bayan-Ulgii	Early Bronze Age	Chemurchek	49.355	89.0286	1 / 2	1 / 1
KUR	Khuurai Gobi 2 (Kurgak govi)	Bayan-Ulgii	Early Bronze Age	Chemurchek	49.3353	88.7126	1 / 1	1 / 1
MIT	Morin Tolgoi	Tuv	Early Iron Age	Slab Grave	47.3297	105.665	1 / 1	1 / 1
MRI	Mori Baridag	Khuvsgul	Late Medieval	Mongol	49.4361	101.461	1 / 1	-
NAI	Naimaa Tolgoi	Arkhangai	Xiongnu	Late Xiongnu	48.5904	101.86	3 / 3	-
NOM	Nomgonii Khundii	Arkhangai	Early Medieval	Türk	47.451	103.149	1 / 1	-
OLN	Olon Dov	Arkhangai	Early Medieval	Uyghur	47.1108	102.079	12 / 13	1 / 1
PTO***	Pesterevo 82	Buryatia, Russia	Early Iron Age	Slab Grave	51.502	107.456	1 / 1	1 / 1
RAH	Rahsaan Khad	Khentii	Late Medieval	Mongol	47.2166	108.972	1 / 1	-
SAN	Sant Uul	Dornod	Xiongnu	Late Xiongnu	47.922	112.966	1 / 1	1 / 1
SBG	Shar Gobi-3 (Shar gov' 3)	Khovd	Middle/Late Bronze Age	Unclassified	47.06	91.8425	1 / 1	1 / 1
SHA	Shar Tolgoi	Umungobi	Late Medieval	Mongol	44.0827	103.607	1 / 1	-
SHG	Sharga Uul	Sukhbaatar	Late Medieval	Mongol	46.3695	113.49	3 / 3	-
SHT	Shatar Chuluu	Bayankhongor	Early Bronze Age	Afanasievo	46.3056	100.761	2 / 2	2 / 2
SHU	Shunkhlai Mountain (Shunkhlai Uul)	Uvurkhangai	Early Iron Age; Late Medieval	Slab Grave; Unclassified	46.911	102.771	2 / 2	2 / 2
SKT	Salkhityn Am	Khuvsgul	Xiongnu; Late Medieval	Early Xiongnu; Mongol	49.1623	101.424	11 / 12	3 / 3
SOL	Solbi Uul	Arkhangai	Xiongnu	Late Xiongnu	47.7422	101.773	1 / 1	-
SON	Songino Khairkhan	Tuv	Xiongnu	Late Xiongnu	47.7878	106.609	1 / 1	-
SOU	South bank of Kherlen River (Kherlengiin Ereg)	Dornod	Pre-Bronze	Unclassified	48.0704	114.666	1 / 1	1 / 1
TAH	Takhiltyn Khotgor II	Khovd	Late Medieval	Mongol	47.06	91.8425	1 / 1	-
TAK	Takhiltyn Khotgor I	Khovd	Xiongnu	Late Xiongnu	47.4031	92.1049	1 / 1	-
TAV****	Tavan Tolgoi	Sukhbaatar	Xiongnu; Late Medieval	Late Xiongnu; Mongol	45.3572	113.142	3 / 8	-
TEV	Tevsh Mountain	Uvurkhangai	Xiongnu	Late Xiongnu	44.6542	102.061	1 / 1	-
TSA	Tsagaan Chuluut	Dornod	Late Medieval	Mongol	49.1446	114.877	7 / 7	-
TSB/TSI	Tsaidam Bag (Shiveet Tolgoi)	Arkhangai	Middle/Late Bronze Age to Early Iron transition; Early Medieval; Late Medieval	Unclassified; Türk; Unclassified	47.1108	102.079	2 / 3	2 / 2
TUM	Shoroon Bumbagar (Türkic mausoleum)	Bulgan	Early Medieval	Türk	47.9551	104.642	1 / 1	-
UAA	Ulaan Goviin Uzuur 2	Khovd	Middle/Late Bronze Age	Mönkhkhairkhan	47.0474	91.8396	1 / 1	-
UGO	Ugoomor	Dornod	Late Medieval	Mongol	47.9022	112.937	2 / 2	-
UGU	Uguumur Uul (Uguumur Tsuvaraa Uul)	Selenge	Xiongnu; Early Medieval; Late Medieval	Late Xiongnu; Türk; Mongol	49.2484	105.378	8 / 9	4 / 4
ULA	Ulaan Kherem II	Bulgan	Late Medieval	Khitan	47.929	104.524	1 / 1	1 / 1
ULI	Uliastai River, lower and middle terraces (Uliastai Dood Denzh, Ulianstain dood denj)	Khovd	Middle/Late Bronze Age; Early Medieval	DSKC; Baitag; Unclassified; Türk	45.8564	91.9318	3 / 4	3 / 3
ULN	Ulaanzuukh	Sukhbaatar	Middle/Late Bronze Age; Xiongnu; Late Medieval	Ulaanzuukh; Late Xiongnu; Mongol	46.2841	111.768	11 / 12	5 / 6
ULZ	Uliastai Zastav II (Ulastai Zastava; Khudzhirtyn gol)	Khovd	Middle/Late Bronze Age	Unclassified	46.6614	111.877	1 / 1	1 / 1
UUS	Uushigiin Uver	Khuvsgul	Middle/Late Bronze Age; Late Medieval	DSKC; Unclassified	49.4022	100.413	2 / 2	2 / 2
UVG	Ovgont	Bulgan	Xiongnu	Late Xiongnu	48.0921	104.158	1 / 1	-
YUR	Yuroo II	Selenge	Xiongnu	Late Xiongnu	49.7444	106.669	1 / 1	1 / 1
ZAA	Zaan-Khoshuu	Bulgan	Early Medieval; Late Medieval	Türk; Uyghur; Khitan	47.8547	104.046	6 / 6	4 / 4
ZAM	Zambaga Khairkhan	Dundgobi	Late Medieval	Mongol	45.5307	104.074	2 / 2	-
ZAR	Zaraa Tolgoi	Bulgan	Late Medieval	Mongol	48.2364	103.887	1 / 1	-
Notes:
n.r., not recorded
Classification of burial types follows: Taylor, W., Wilkin, S., Wright, J., Dee, M., Erdene, M., Clark, J., Tuvshinjargal, T., Bayarsaikhan, J., Fitzhugh, W. and Boivin, N., 2019. Radiocarbon dating and cultural dynamics across Mongolia’s early pastoral transition. PLoS one, 14(11).
*For sites with more than one name, secondary names are placed in parentheses. Site codes separated by "/" are alternative codes for the same site. In some cases, the same site was given multiple names in site reports and published literature, and the site codes follow these annotations. However, later analysis of site records and archaeological notes revealed that these are in fact the same arch…
**Previously published in: Jeong, C., Wilkin, S., Amgalantugs, T., Bouwman, A.S., Taylor, W.T.T., Hagan, R.W., Bromage, S., Tsolmon, S., Trachsel, C., Grossmann, J. and Littleton, J., 2018. Bronze Age population dynamics and the rise of dairy pastoralism on the eastern Eurasian steppe. Proceedings of the National Academy of Sciences, 115(48), pp.E11248-E11255.
***From Buryatia, Russia.
****Note that sample TAV008 is actually from the site of Tamiryn Ulaan Khoshuu (TUK), not TAV.
	89

## Sheet: S1C_Individuals
Table S1C. Individuals and samples analyzed in this study.
Individual ID	Archaeological ID	Element(s) Sampled	Bone ID	Tooth ID	Period	Cultural Affiliation	Burial Note
ARG001	AT-765	Tooth	-	ARG001.B	Late Medieval	Mongol	-
ARG002	AT-764	Tooth	-	ARG002.B	Late Medieval	Mongol	-
ARG003	AT-763	Tooth	-	ARG003.A	Late Medieval	Mongol	-
ARS001*	2006-1	Femur	ARS001.A		Middle/Late Bronze Age	DSKC*****	Slope mound, square; Sagsai
ARS002*	2006-2	Tooth	-	ARS002.B	Middle/Late Bronze Age	DSKC*****	Slope mound, square; Sagsai
ARS003*	2006-3	Tooth	-	ARS003.B	Middle/Late Bronze Age	DSKC*****	Slope mound, square; Sagsai
ARS004*	2006-6	Femur	ARS004.A		Middle/Late Bronze Age	DSKC*****	Slope mound, square
ARS005*	2006-7	Femur	ARS005.A		Middle/Late Bronze Age	DSKC*****	Slope mound, circle
ARS006*	2007-8	Femur	ARS006.A		Middle/Late Bronze Age	DSKC*****	Slope mound, square
ARS007*	2007-9	Tooth	-	ARS007.B	Middle/Late Bronze Age	DSKC*****	Slope mound, circle
ARS008*	2007-10	Tooth	-	ARS008.A	Middle/Late Bronze Age	DSKC*****	Slope mound, circle
ARS009*	2007-12	Tooth	-	ARS009.A	Middle/Late Bronze Age	DSKC*****	Slope mound, circle
ARS010*	2007-14	Femur	ARS010.A		Middle/Late Bronze Age	DSKC*****	Slope mound, square; Sagsai
ARS011*	2007-16	Femur	ARS011.A		Middle/Late Bronze Age	DSKC*****	Slope mound, square
ARS012*	2007-17	Femur	ARS012.A		Middle/Late Bronze Age	DSKC*****	Slope mound, circle
ARS013*	2007-18	Femur	ARS013.A		Middle/Late Bronze Age	DSKC*****	Slope mound; Sagsai
ARS014*	2007-22	Tooth	-	ARS014.B	Middle/Late Bronze Age	DSKC*****	Slope mound
ARS015*	2007-23	Femur	ARS015.A		Middle/Late Bronze Age	DSKC*****	Slope mound
ARS016*	2007-24	Tooth	-	ARS016.A	Middle/Late Bronze Age	DSKC*****	Slope mound, square; Sagsai
ARS017*	2007-25	Femur	ARS017.A		Middle/Late Bronze Age	DSKC*****	Slope mound, circle
ARS018*	2007-27	Tooth	-	ARS018.A	Middle/Late Bronze Age	DSKC*****	Slope mound
ARS020*	2008-41	Femur	ARS020.A		Middle/Late Bronze Age	DSKC*****	Slope mound
ARS024*	2009-55	Tooth	-	ARS024.A	Middle/Late Bronze Age	DSKC*****	Slope mound, square
ARS025*	2009-58	Tooth	-	ARS025.A	Middle/Late Bronze Age	DSKC*****	Slope mound
ARS026*	2009-52	Tooth	-	ARS026.A	Middle/Late Bronze Age	DSKC	Large circular khirigsuur on steppe floor with 4 external mounds and 33 stone rings and animal bone offerings
AST001	AT-841	Tooth	-	AST001.A	Xiongnu	Early Xiongnu	Circular grave; grave 2
ATS001	AT-459	Tooth	-	ATS001.A	Xiongnu	Late Xiongnu	Circular grave
BAA001	AT-369	Tooth	-	BAA001.A	Late Medieval	Mongol	-
BAM001	AT-752	Tooth	-	BAM001.A	Xiongnu	Late Xiongnu	Circular grave
BAU001	AT-409	Tooth	-	BAU001.A	Late Medieval	Mongol	Circular grave
BAY001	AT-304	Tooth	-	BAY001.A	Late Medieval	Mongol	-
BAZ001	AT-846	Petrous	BAZ001.A		Late Medieval	Mongol	-
BER002	AT-905	Tooth	-	BER002.A	Middle/Late Bronze Age	DSKC	Khirigsuur
BIL001	AT-340	Tooth	-	BIL001.A	Middle/Late Bronze Age	Unclassified	Grave 1
BOR001	AT-707	Petrous	BOR001.A	-	Early Iron Age	Slab Grave	-
BRG001	AT-650	Petrous	BRG001.D	-	Late Medieval	Mongol	-
BRG002	AT-651	Tooth	-	BRG002.B	Late Medieval	Mongol	-
BRG004	AT-655	Tooth	-	BRG004.A	Late Medieval	Mongol	-
BRG005	AT-653	Petrous	BRG005.B	-	Late Medieval	Mongol	-
BRL001	AT-296	Petrous	BRL001.B	-	Late Medieval	Mongol	Circular grave
BRL002	AT-294	Tooth	-	BRL002.A	Xiongnu	Late Xiongnu	Circular grave
BRL003	AT-337	Tooth	-	BRL003.A	Xiongnu	Late Xiongnu	Circular grave
BRU001	AT-154	Tooth	-	BRU001.A	Xiongnu	Late Xiongnu	Circular grave
BTO001	AT-435	Tooth	-	BTO001.A	Xiongnu	Late Xiongnu	Circular grave, Grave 7
BUL001	AT-923	Petrous	BUL001.A	-	Middle/Late Bronze Age	Ulaanzuukh	-
BUL002	AT-922	Petrous	BUL002.A	-	Middle/Late Bronze Age	Ulaanzuukh	-
BUR001	AT-589	Petrous; Tooth	BUR001.A	BUR001.C	Xiongnu	Late Xiongnu	Circular grave
BUR002	AT-536	Tooth	-	BUR002.B	Xiongnu	Late Xiongnu	Circular grave
BUR003	AT-535	Tooth	-	BUR003.A	Xiongnu	Late Xiongnu	Circular grave
BUR004	AT-537	Tooth	-	BUR004.A	Xiongnu	Late Xiongnu	Circular grave
BUU001	AT-261	Tooth	-	BUU001.A	Xiongnu	Late Xiongnu	Circular grave
CHD001	AT-173	Petrous	CHD001.B	-	Late Medieval	Mongol	-
CHN001	AT-121	Petrous; Tooth	CHN001.A	CHN001.C	Early Iron Age	Sagly/Uyuk	Log chamber, multiple people
CHN002	AT-127	Petrous	CHN002.A	-	Early Iron Age	Sagly/Uyuk	Log chamber, multiple people
CHN003	AT-141	Tooth	-	CHN003.A	Early Iron Age	Sagly/Uyuk	Stone cist, two people
CHN004	AT-105	Tooth	-	CHN004.A	Early Iron Age	Sagly/Uyuk	Log chamber, two people
CHN005	AT-100*	Tooth	-	CHN005.A	Early Iron Age	Sagly/Uyuk	Log chamber, multiple people
CHN006	AT-109	Tooth	-	CHN006.A	Early Iron Age	Sagly/Uyuk	Log chamber, multiple people
CHN007	AT-128	Tooth	-	CHN007.A	Early Iron Age	Sagly/Uyuk	Log chamber, multiple people
CHN008	AT-138	Tooth	-	CHN008.A	Early Iron Age	Sagly/Uyuk	Log chamber, multiple people
CHN009	AT-139	Tooth	-	CHN009.A	Early Iron Age	Sagly/Uyuk	Log chamber, multiple people
CHN010	AT-119	Tooth	-	CHN010.A	Xiongnu	Late Xiongnu	Xiongnu style grave
CHN011	AT-137	Tooth	-	CHN011.A	Early Iron Age	Sagly/Uyuk	Log chamber, multiple people
CHN012	AT-98	Tooth	-	CHN012.A	Early Iron Age	Sagly/Uyuk	Log chamber, multiple people
CHN013	AT-77	Petrous	CHN013.B	-	Early Iron Age	Sagly/Uyuk	Log chamber, multiple people
CHN014	AT-125	Petrous; Tooth	CHN014.B	CHN014.A	Late Medieval	Mongol	Intrusion into log chamber burial, multiple people
CHN015	AT-115	Tooth	-	CHN015.A	Early Iron Age	Sagly/Uyuk	Log chamber, multiple people
CHN016	AT-208	Petrous	CHN016.A	-	Early Iron Age	Sagly/Uyuk	Log chamber, multiple people
DAR001	AT-766	Tooth	-	DAR001.B	Early Iron Age	Slab Grave	Burial was found beneath a Mongol era grave. Mongol grave had disturbed the surface architecture of this Slab Grave period burial, making its features uncertain. The individual, however, was not disturbed and was buried extended supine with animal heads in the burial pit just above the interred individual.
DAR002	AT-767	Tooth	-	DAR002.B	Late Medieval	Mongol	-
DAS001	AT-391	Petrous	DAS001.A	-	Late Medieval	Mongol	Grave 2
DEE001	AT-389	Petrous	DEE001.A	-	Late Medieval	Mongol	Circular grave, included spindle whorl
DEK001 / SHR001****	AT-755	Tooth; Tooth	-	DEK001.B; SHR001.B	Late Medieval	Mongol	DEK001 and SHR001 are the same individual
DEL001	AT-530	Petrous	DEL001.A	-	Xiongnu	Late Xiongnu	Circular grave
DOL001	AT-370	Tooth	-	DOL001.B	Xiongnu	Late Xiongnu	Circular grave
DUU001	AT-605	Tooth	-	DUU001.B	Xiongnu	Late Xiongnu	Circular grave
DUU002	AT-407	Tooth	-	DUU002.A	Late Medieval	Mongol	Circular grave, contains iron stirrup
EME002	AT-708	Tooth	-	EME002.A	Xiongnu	Late Xiongnu	Circular grave
EME003	AT-540	Tooth	-	EME003.A	Xiongnu	Late Xiongnu	Circular grave
ERD001	AT-831	Tooth	-	ERD001.B	Late Medieval	Mongol	-
ERM001 / ERM002 / ERM003****	DA-KG-1909-001	Petrous; Tooth; Tooth	ERM001.A	ERM002.A; ERM003.A	Pre-Bronze	Unclassified	Simple pit burial
FNO001	2008, pogrebenie 3	Tooth	-	FNO001.A	Pre-Bronze	Unclassified	-
FNO003	2008, pogrebenie 4, skeleton 2	Tooth	-	FNO003.A	Pre-Bronze	Unclassified	Skeleton 2
FNO006	2007, pogrebenie 1 (formerly pogrebenie 18) main individual	Tooth	-	FNO006.B	Pre-Bronze	Unclassified	Main individual, adult
FNO007	1996, pogrebenie 11, kostyak 2	Tooth	-	FNO007.A	Pre-Bronze	Unclassified	-
GAN002	AT-835	Tooth	-	GAN002.A	Late Medieval	Mongol	-
GTO001	AT-624	Petrous	GTO001.B	-	Late Medieval	Mongol	-
GUN002	AT-780	Tooth	-	GUN002.A	Late Medieval	Mongol	-
GUN003	AT-778	Tooth	-	GUN003.A	Late Medieval	Mongol	-
GUR001	AT-828	Petrous	GUR001.A	-	Early Bronze Age?	Unclassified	Grave 1
HUD001	AT-290	Tooth	-	HUD001.A	Xiongnu	Late Xiongnu	Circular grave
IAG001	AT-590B	Tooth	-	IAG001.B	Early Bronze Age	Chemurchek	-
IKT001	AT-930	Petrous	IKT001.B	-	Xiongnu	Late Xiongnu	Circular grave
IKU001	AT-772	Tooth	-	IKU001.A	Late Medieval	Mongol	-
IMA001	2006 Mogila 76	Tooth	-	IMA001.B	Xiongnu	Late Xiongnu
IMA002	2005 Mogila 75	Tooth	-	IMA002.A	Xiongnu	Late Xiongnu
IMA003	2005 Mogila 73	Tooth	-	IMA003.C	Xiongnu	Late Xiongnu
IMA004	2003 Mogila 70	Tooth	-	IMA004.B	Xiongnu	Late Xiongnu
IMA005	2007 Mogila 78	Tooth	-	IMA005.C	Xiongnu	Late Xiongnu
IMA006	2007 Mogila 77	Tooth	-	IMA006.A	Xiongnu	Late Xiongnu
IMA007	2007 Mogila 79	Tooth	-	IMA007.A	Xiongnu	Late Xiongnu
IMA008	2004 Mogila 71	Tooth	-	IMA008.B	Xiongnu	Late Xiongnu
JAA001	AT-910	Petrous	JAA001.A	-	Xiongnu	Late Xiongnu	Circular grave; Grave 151
JAG001	AT-878	Petrous; Tooth	JAG001.A	JAG001.C	Xiongnu	Early Xiongnu	Circular grave; Grave 151
KGK001	AT-900	Tooth	-	KGK001.A	Late Medieval	Mongol	-
KHA001	AT-795	Tooth	-	KHA001.A	Late Medieval	Mongol	-
KHI001	AT-398	Tooth	-	KHI001.A	Middle/Late Bronze Age	Unclassified	-
KHL001	AT-363	Tooth	-	KHL001.A	Late Medieval	Mongol	-
KHN001 / KHN002***	AT-758; AT-759	Tooth; Petrous	KHN002.A	KHN001.A	Late Medieval	Mongol	-
KHO001	AT-354	Tooth	-	KHO001.A	Late Medieval	Mongol	-
KHO003	AT-499	Petrous	KHO003.A	-	Middle/Late Bronze Age	Unclassified	-
KHO005	AT-445	Tooth	-	KHO005.A	Xiongnu	Late Xiongnu	Circular grave
KHO006	AT-361B	Tooth	-	KHO006.A	Xiongnu	Late Xiongnu	Circular grave
KHO007	AT-361A	Petrous	KHO007.A	-	Xiongnu	Late Xiongnu	Circular grave
KHO008	AT-445	Petrous	KHO008.A	-	Xiongnu	Late Xiongnu	Circular grave
KHR001	AT-796	Petrous	KHR001.A	-	Late Medieval	Mongol	-
KHU001	AT-861	Tooth	-	KHU001.A	Middle/Late Bronze Age	Mönkhkhairkhan	-
KHV001	AT-813	Tooth	-	KHV001.A	Late Medieval	Mongol	-
KHV002	AT-811	Tooth	-	KHV002.A	Late Medieval	Mongol	-
KNN001	AT-754	Petrous	KNN001.B	-	Late Medieval	Mongol	-
KNU001	AT-352	Tooth	-	KNU001.A	Late Medieval	Mongol	-
KRN001	AT-643	Tooth	-	KRN001.A	Late Medieval	Mongol	-
KRN002	AT-644	Petrous	KRN002.A	-	Late Medieval	Mongol	-
KUM001	AT-628	Tooth	-	KUM001.B	Early Bronze Age	Chemurchek	Kumdi govi #1 burial 2
KUM002	AT-631	Tooth	-	KUM002.A	Early Bronze Age	Chemurchek	-
KUR001	AT-635	Tooth	-	KUR001.B	Early Bronze Age	Chemurchek	Kurgak govi #2; this barrow burial was located next to an Afanasievo kurgan named Kurgak govi #1. Kurgak govi #2 exhibits mixed features that the excavators identify as Chemurchek type, but others interpret as Afanasievo type
MIT001	AT-975	Tooth	-	MIT001.A	Early Iron Age	Slab Grave	-
MRI001	AT-800	Tooth	-	MRI001.A	Late Medieval	Mongol	-
NAI001	AT-149	Petrous; Tooth	NAI001.A	NAI001.B	Xiongnu	Late Xiongnu	Circular grave
NAI002 / NAI003****	AT-152	Tooth; Tooth	-	NAI002.A; NAI003.A	Xiongnu	Late Xiongnu	Circular grave
NOM001	AT-917	Petrous	NOM001.B	-	Early Medieval	Türk	-
NRC001	AT-393	Tooth	-	NRC001.A	Late Medieval	Mongol	-
OLN001.A**	AT-871	Petrous	OLN001.A		Early Medieval	Uyghur	Grave 10 (person 1); square stone grave; site is located in the Orkhon valley region near Karbalgas, the Uyghur capital; OLN001.A and OLN001.B were listed in the museum records as coming from the same individual (AT-871) but they are actually from different individuals.
OLN001.B**	AT-871	Tooth		OLN001.B	Early Medieval	Uyghur	Grave 10 (person 2): square stone grave; site is located in the Orkhon valley region near Karbalgas, the Uyghur capital; OLN001.A and OLN001.B were listed in the museum records as coming from the same individual (AT-871) but they are actually from different individuals.
OLN002	AT-891	Petrous; Tooth	OLN002.A	OLN002.B	Early Medieval	Uyghur	Grave 19 (person B); square stone grave; site is located in the Orkhon valley region near Karbalgas, the Uyghur capital
OLN003	AT-892	Tooth	-	OLN003.B	Early Medieval	Uyghur	Grave 19 (person 9); square stone grave; site is located in the Orkhon valley region near Karbalgas, the Uyghur capital
OLN004	AT-969	Tooth	-	OLN004.A	Early Medieval	Uyghur	Grave 38 (person 1); round stone grave; site is located in the Orkhon valley region near Karbalgas, the Uyghur capital
OLN005	AT-973	Tooth	-	OLN005.A	Early Medieval	Uyghur	Grave 42; round stone grave; site is located in the Orkhon valley region near Karbalgas, the Uyghur capital
OLN006	AT-906	Petrous	OLN006.B	-	Early Medieval	Uyghur	Grave 26; "Royal" Uyghur mortuary monument consisting of a ramped chamber tomb (beneath earthen square tomb); site is located in the Orkhon valley region near Karbalgas, the Uyghur capital
OLN007	AT-972	Tooth	-	OLN007.A	Early Medieval	Uyghur	Grave 39; roound stone grave; site is located in the Orkhon valley region near Karbalgas, the Uyghur capital
OLN008	AT-873	Tooth	-	OLN008.A	Early Medieval	Uyghur	Grave 12; square stone grave with round chamber; site is located in the Orkhon valley region near Karbalgas, the Uyghur capital
OLN009	AT-896	Petrous	OLN009.A	-	Early Medieval	Uyghur	Grave 19 (person 7); square stone grave; site is located in the Orkhon valley region near Karbalgas, the Uyghur capital
OLN010	AT-893	Petrous	OLN010.A	-	Early Medieval	Uyghur	Grave 19 (person 3); square stone grave; site is located in the Orkhon valley region near Karbalgas, the Uyghur capital
OLN011	AT-897	Petrous	OLN011.A	-	Early Medieval	Uyghur	Grave 19 (person 8); square stone grave; site is located in the Orkhon valley region near Karbalgas, the Uyghur capital
OLN012	AT-894	Petrous	OLN012.A	-	Early Medieval	Uyghur	Grave 19 (person 4); square stone grave; site is located in the Orkhon valley region near Karbalgas, the Uyghur capital
PTO001	Plitochnaya Mogila 4	Tooth	-	PTO001.A	Early Iron Age	Slab Grave
RAH001	AT-532	Tooth	-	RAH001.B	Late Medieval	Mongol	-
SAN001	AT-575	Petrous; Tooth	SAN001.A	SAN001.B	Xiongnu	Late Xiongnu	Circular grave
SBG001	AT-960	Tooth	-	SBG001.A	Middle/Late Bronze Age	Unclassified	Shar gov' 3; similar to Begazy-Dandybai burial style
SHA001	AT-594	Petrous	SHA001.A	-	Late Medieval	Mongol	-
SHG001	AT-701	Petrous	SHG001.A	-	Late Medieval	Mongol	-
SHG002	AT-699	Tooth	-	SHG002.A	Late Medieval	Mongol	-
SHG003	AT-703	Tooth	-	SHG003.A	Late Medieval	Mongol	-
SHT001	AT-26	Tooth	-	SHT001.B	Early Bronze Age	Afanasievo	-
SHT002	AT-25	Tooth	-	SHT002.A	Early Bronze Age	Afanasievo	-
SHU001	AT-233	Tooth	-	SHU001.A	Early Iron Age	Slab Grave	-
SHU002	AT-232B	Petrous; Tooth	SHU002.A	SHU002.B	Late Medieval	Unclassified	Excavation notes record that this individual was recovered from a Slab Grave burial with typical outer features, stone construction, and animal bones; additionally, the stone cover over burial was found intact with no traces of looting. However, the genetic profile of this individual falls outside the range of variation of Bronze Age individuals, and instead resembles that of Late Medieval indivi…
SKT001	CA-4-1	Tooth	-	SKT001.A	Xiongnu	Early Xiongnu	Circular grave
SKT002	CA-19	Tooth	-	SKT002.A	Xiongnu	Early Xiongnu	Circular grave; Grave 19, Pazyryk custom (whole horse burial)
SKT003	CA-13-1	Tooth	-	SKT003.A	Xiongnu	Early Xiongnu	Circular grave; Grave 13.1
SKT004	CA-24	Tooth	-	SKT004.A	Xiongnu	Early Xiongnu	Circular grave
SKT005	CA-8	Tooth	-	SKT005.A	Xiongnu	Early Xiongnu	Circular grave
SKT006	CA-17	Tooth	-	SKT006.A	Xiongnu	Early Xiongnu	Circular grave; Grave 17, Pazyryk custom (whole horse burial)
SKT007	CA-3-1	Tooth	-	SKT007.A	Xiongnu	Early Xiongnu	Circular grave
SKT008	CA-28	Tooth	-	SKT008.A	Xiongnu	Early Xiongnu	Circular grave
SKT009	CA-9-1	Tooth	-	SKT009.A	Xiongnu	Early Xiongnu	Circular grave; Grave 9.1
SKT010	CA-7	Tooth	-	SKT010.A	Xiongnu	Early Xiongnu	Circular grave; Grave 7, Pazyryk custom (whole horse burial)
SKT011	CA-30	Tooth	-	SKT011.A	Late Medieval	Mongol	Circular grave
SKT012	CA-29	Tooth	-	SKT012.A	Xiongnu	Early Xiongnu	Circular grave
SOL001	AT-274	Petrous; Tooth	SOL001.A	SOL001.B	Xiongnu	Late Xiongnu	Circular grave
SON001	AT-150	Tooth	-	SON001.A	Xiongnu	Late Xiongnu	Circular grave
SOU001	AT-501	Petrous	SOU001.A	-	Pre-Bronze	Unclassified	Burial 4; near Choibalsan city
TAH002	AT-360	Tooth	-	TAH002.A	Late Medieval	Mongol	Square tomb (noble)
TAK001	AT-401A	Petrous	TAK001.A	-	Xiongnu	Late Xiongnu	-
TAV001	AT-625 (688)	Petrous	TAV001.A	-	Late Medieval	Mongol	Elite Mongol cemetery
TAV002	AT-760	Tooth	-	TAV002.B	Late Medieval	Mongol	Elite Mongol cemetery
TAV004	AT-762	Petrous	TAV004.B	-	Late Medieval	Mongol	Elite Mongol cemetery
TAV005	AT-670(695)	Tooth	-	TAV005.A	Late Medieval	Mongol	Elite Mongol cemetery
TAV006	AT-623	Tooth	-	TAV006.A	Late Medieval	Mongol	Elite Mongol cemetery
TAV007	AT-619	Tooth	-	TAV007.A	Late Medieval	Mongol	Elite Mongol cemetery; Circular grave
TAV009	AT-657	Petrous	TAV009.A	-	Xiongnu	Late Xiongnu	Elite Mongol cemetery
TAV010	AT-622	Petrous	TAV010.A	-	Late Medieval	Mongol	Elite Mongol cemetery
TAV011	AT-671 (687)	Tooth	-	TAV011.A	Late Medieval	Mongol	Elite Mongol cemetery; Circular grave
TEV002	AT-33	Tooth	-	TEV002.A	Xiongnu	Late Xiongnu	Circular grave
TEV003	AT-145	Tooth	-	TEV003.A	Xiongnu	Late Xiongnu	-
TMI001	AT-751	Petrous; Tooth	TMI001.A	TMI001.B	Xiongnu	Late Xiongnu	Circular grave
TSA001	AT-784	Tooth	-	TSA001.B	Late Medieval	Mongol	-
TSA002	AT-816	Tooth	-	TSA002.B	Late Medieval	Mongol	-
TSA003	AT-783	Tooth	-	TSA003.A	Late Medieval	Mongol	-
TSA004	AT-782	Petrous	TSA004.B	-	Late Medieval	Mongol	-
TSA005	AT-815	Tooth	-	TSA005.A	Late Medieval	Mongol	-
TSA006	AT-814	Tooth	-	TSA006.A	Late Medieval	Mongol	-
TSA007	AT-786	Petrous	TSA007.A	-	Late Medieval	Mongol	-
TSB001	AT-804	Tooth	-	TSB001.A	Early Medieval	Türk	-
TSB002	AT-803	Petrous	TSB002.B	-	Late Medieval	Unclassified	-
TSI001	AT-802	Tooth	-	TSI001.A	Middle/Late Bronze Age to Early Iron transition	Unclassified	-
TUH001	AT-543	Petrous; Tooth	TUH001.B	TUH001.A	Xiongnu	Late Xiongnu	Circular grave; burial 10.2
TUH002	AT-542	Petrous	TUH002.A	-	Xiongnu	Late Xiongnu	Circular grave; burial 10.1
TUK001/TAV008***	AT-729; AT-728	Tooth; Tooth	-	TUK001.A; TAV008.A	Early Medieval	Unclassified	Circular grave, washed out grave, surface find; probable early medieval intrusion into Xiongnu burial; dating overlaps the Xianbei and Rouran periods, but no material culture links it to either culture. Found at site of Tamiryn Ulaan Khoshuu
TUK002	AT-757	Tooth	-	TUK002.A	Xiongnu	Late Xiongnu	Circular grave, disturbed
TUK003	AT-684	Tooth	-	TUK003.A	Xiongnu	Late Xiongnu	Circular grave
TUM001	AT-913	Tooth	-	TUM001.A	Early Medieval	Türk	This is a Türkic/Tang era mausoleum grave of a named individual who was a Türkic-Chinese emissary, whose cremated remains where included in the tomb. The skeleton analyzed here was from an individual found in the ramp leading to the burial. This individual was found with an iron knife of spear, both hands and feet purposely removed (with cut marks), and with an adult dog and a juvenile dog.
UAA001	AT-614	Tooth	-	UAA001.A	Middle/Late Bronze Age	Mönkhkhairkhan	-
UGO001	AT-588	Tooth	-	UGO001.A	Late Medieval	Mongol	-
UGO002	AT-581	Petrous	UGO002.A	-	Late Medieval	Mongol	-
UGU001	AT-749	Petrous	UGU001.A	-	Early Medieval	Türk	-
UGU002	AT-549	Tooth	-	UGU002.B	Late Medieval	Mongol	-
UGU003	AT-570	Tooth	-	UGU003.A	Late Medieval	Mongol	-
UGU004	AT-805	Tooth	-	UGU004.A	Xiongnu	Late Xiongnu	Circular grave
UGU005	AT-747	Tooth	-	UGU005.A	Xiongnu	Late Xiongnu	Circular grave
UGU006	AT-692	Tooth	-	UGU006.A	Xiongnu	Late Xiongnu	Circular grave
UGU009	AT-689	Petrous	UGU009.A	-	Xiongnu	Late Xiongnu	Circular grave
UGU010	AT-690	Petrous	UGU010.A	-	Xiongnu	Late Xiongnu	Circular grave
UGU011	AT-748	Petrous	UGU011.A	-	Xiongnu	Late Xiongnu	Circular grave
ULA001	AT-840	Tooth	-	ULA001.A	Late Medieval	Khitan	-
ULI001	AT-676	Tooth	-	ULI001.B	Middle/Late Bronze Age	DSKC*****	Kurgan 1, burial #4; Sagsai type. Has also been described as Mongun-Taiga or Munguntaiga type.
ULI002	AT-675	Tooth	-	ULI002.B	Early Medieval	Türk	-
ULI003	AT-680	Petrous	ULI003.A	-	Middle/Late Bronze Age	Unclassified	Kurgan 5; similar in burial style to ULZ001
ULI004	AT-672	Tooth	-	ULI004.A	Middle/Late Bronze Age	Baitag	Burial #7
ULN001	AT-823	Petrous; Tooth	ULN001.A	ULN001.B	Middle/Late Bronze Age	Ulaanzuukh	-
ULN002	AT-920	Petrous	ULN002.A	-	Middle/Late Bronze Age	Ulaanzuukh	-
ULN003	AT-921	Petrous	ULN003.A	-	Middle/Late Bronze Age	Ulaanzuukh	-
ULN004	AT-885	Tooth	-	ULN004.B	Xiongnu	Late Xiongnu	Circular grave
ULN005	AT-769	Tooth	-	ULN005.A	Middle/Late Bronze Age	Ulaanzuukh	-
ULN006	AT-962	Petrous	ULN006.A	-	Middle/Late Bronze Age	Ulaanzuukh	-
ULN007	AT-883	Petrous	ULN007.A	-	Middle/Late Bronze Age	Ulaanzuukh	-
ULN008	AT-884	Petrous	ULN008.A	-	Middle/Late Bronze Age	Ulaanzuukh	-
ULN009	AT-884	Petrous	ULN009.A	-	Middle/Late Bronze Age	Ulaanzuukh	-
ULN010	AT-964	Petrous	ULN010.A	-	Middle/Late Bronze Age	Ulaanzuukh	-
ULN011	AT-882	Petrous	ULN011.A	-	Late Medieval	Mongol	-
ULN015	AT-824	Tooth	-	ULN015.A	Middle/Late Bronze Age	Ulaanzuukh	-
ULZ001	AT-674	Tooth	-	ULZ001.A	Middle/Late Bronze Age	Unclassified	Kurgan #2; similar in burial style to ULI003
UUS001	AT-613	Tooth	-	UUS001.B	Middle/Late Bronze Age	DSKC	Khirigsuur
UUS002	AT-610	Tooth	-	UUS002.A	Late Medieval	Unclassified	Grave 2
UVG001	AT-338	Tooth	-	UVG001.A	Xiongnu	Late Xiongnu	Circular grave
YAG001	AT-590A	Petrous	YAG001.B	-	Early Bronze Age	Chemurchek	-
YUR001	AT-649	Tooth	-	YUR001.A	Xiongnu	Late Xiongnu	Circular grave
ZAA001	AT-954	Petrous; Tooth	ZAA001.A	ZAA001.B	Early Medieval	Uyghur	Grave 2
ZAA002	AT-957	Tooth	-	ZAA002.A	Early Medieval	Türk	Grave 5 described as "Xianbei" but C14 gives Türkic era
ZAA003	AT-953	Tooth	-	ZAA003.A	Late Medieval	Khitan	Grave 1
ZAA004	AT-959	Tooth	-	ZAA004.A	Early Medieval	Türk	Grave 1
ZAA005	AT-956	Tooth	-	ZAA005.A	Late Medieval	Khitan	Grave 4
ZAA007	AT-958	Petrous	ZAA007.A	-	Early Medieval	Türk	Grave 6
ZAM001	AT-390	Tooth	-	ZAM001.A	Late Medieval	Mongol	-
ZAM002	AT-711	Tooth	-	ZAM002.A	Late Medieval	Mongol	-
ZAR002	AT-271	Tooth	-	ZAR002.A	Late Medieval	Mongol	-
ZAY001	AT-768	Petrous	ZAY001.A	-	Late Medieval	Mongol	-
Notes:
Samples in red yielded low quality data and were excluded from genome-wide analyses (see Table S2A).
Classification of burial types follows: Taylor, W., Wilkin, S., Wright, J., Dee, M., Erdene, M., Clark, J., Tuvshinjargal, T., Bayarsaikhan, J., Fitzhugh, W. and Boivin, N., 2019. Radiocarbon dating and cultural dynamics across Mongolia’s early pastoral transition. PLoS one, 14(11).
*Previously published in: Jeong, C., Wilkin, S., Amgalantugs, T., Bouwman, A.S., Taylor, W.T.T., Hagan, R.W., Bromage, S., Tsolmon, S., Trachsel, C., Grossmann, J. and Littleton, J., 2018. Bronze Age population dynamics and the rise of dairy pastoralism on the eastern Eurasian steppe. Proceedings of the National Academy of Sciences, 115(48), pp.E11248-E11255.
**These two samples were thought to originate from the same individual, but are genetically unrelated
***These samples are from the same individual and represent a labeling eror. Both are from Tamiryn Ulaan Khoshuu (TUK), and not from TAV.
****These samples are from the same individual who was mistakenly given different codes.
*****For discussion of the classification of Sagsai within DSKC, see Taylor et al. 2019.
