# Supplementary material for: A Dynamic 6,000-Year Genetic History of Eurasia’s Eastern Steppe
Source: Cell. 2020 Nov 12;183(4):890–904.e29. doi: 10.1016/j.cell.2020.10.015 (PMC7664836; doi:10.1016/j.cell.2020.10.015)
Supplement: Table S3. Genetic Groups and Reference Populations, Related to Figures 2, 3, and 4 [file mmc3.xlsx]

## Sheet: Title
Table S3. Genetic groups and reference populations, related to Figs. 2-4

## Sheet: S3A_NewGenetic groups
Table S3A. Identified population groups based on genetic clusters for all ancient individuals analysed in this study (n=214)
Published	Genetic group ID	Time Period	Affiliated cultures	Number of Samples	Individual IDs	Archaeological IDs
N	EastMongolia_preBA	pre-Bronze Age	Unclassified	1	SOU001	AT-501
N	CentralMongolia_preBA	pre-Bronze Age	Unclassified	1	ERM001	DA-KG-1909-001
N	Fofonovo_EN	pre-Bronze Age	Fofonovo	4	FNO001; FNO003; FNO006; FNO007	2008 pogrebenie 3; 2008 pogrebenie 4 skeleton 2; 2007 pogrebenie 1 (formerly pogrebenie 18) main individual; 1996 pogrebenie 11 kostyak 2
N	Afanasievo_Mongolia	Early Bronze Age	Afanasievo	2	SHT001; SHT002	AT-26; AT-25
N	Chemurchek_southAltai	Early Bronze Age	Chemurchek	2	YAG001; IAG001	AT-590A; AT-590B
N	Chemurchek_northAltai	Early Bronze Age	Chemurchek	2	KUM001; KUR001	AT-628; AT-635
N/Y	Altai_MLBA	Middle Late Bronze Age	DSKC; Unclassified	7	SBG001; BER002; ULI003; ULI001; BIL001; KHI001; ARS026*	AT-960;AT-905;AT-680;AT-676;AT-340;AT-398;2009-52
N	KHU001	Middle Late Bronze Age	Mönkhkairkhan	1	KHU001	AT-861
N	Ulaanzuukh_SlabGrave	Middle Late Bronze Age; Early Iron Age	Ulaanzuukh; Slab Grave	16	ULN010;ULN006;ULN009;ULN002;ULN005;BUL002;ULN001;ULN003;ULN007;BUL001;ULN015;DAR001;MIT001;BOR001;SHU001;PTO001	AT-964;AT-962;AT-884;AT-920;AT-769;AT-922;AT-823;AT-921;AT-883;AT-923;AT-824;AT-766;AT-975;AT-707;AT-233;Plitochnaya
N	UAA001	Middle Late Bronze Age	Mönkhkairkhan	1	UAA001	AT-614
N	ULZ001	Middle Late Bronze Age	Unclassified	1	ULZ001	AT-674
N	UUS001	Middle Late Bronze Age	DSKC	1	UUS001	AT-613
N	TSI001	Middle Late Bronze Age	Unclassified	1	TSI001	AT-802
Y	ARS017	Middle Late Bronze Age	Unclassified	1	ARS017	2007-25
Y	Khovsgol_LBA	Middle Late Bronze Age	DSKC	17	ARS001;ARS002;ARS003;ARS005;ARS006;ARS007;ARS008;ARS009;ARS011;ARS012;ARS013;ARS014;ARS015;ARS016;ARS018;ARS024;ARS025
N	Chandman_IA	Early Iron Age	Uyuk	9	CHN007;CHN016;CHN012;CHN003;CHN008;CHN006;CHN001;CHN015;CHN004	AT-128;AT-208;AT-98;AT-141;AT-138;AT-109;AT-121;AT-115;AT-105
N	EarlyXiongnu_west	early Xiongnu	Xiongnu	6	SKT010;SKT001;SKT003;SKT009;SKT008;AST001	CA-7;CA-4-1;CA-13-1;CA-9-1;CA-28;AT-841
N	EarlyXiongnu_rest	early Xiongnu	Xiongnu	6	SKT005;SKT012;SKT006;SKT002;SKT004;JAG001	CA-8;CA-29;CA-17;CA-19;CA-24;AT-878
N	SKT007	early Xiongnu	Xiongnu	1	SKT007	CA-3-1
N	LateXiongnu	lateXiongnu	Xiongnu	24	SAN001;UGU004;SOL001;DEL001;ULN004;BTO001;CHN010;DOL001;JAA001;KHO006;KHO007;TEV002;TUK003;UGU011;UVG001;TEV003;IMA001;IMA002;IMA003;IMA004;IMA005;IMA006;IMA007;IMA008	AT-575;AT-805;AT-274;AT-530;AT-885;AT-435;AT-119;AT-370;AT-910;AT-361B;AT-361A;AT-33;AT-684;AT-748;AT-338;AT-145;2006 Mogila 76;2005 Mogila 75;2005 Mogila 73;2003 Mogila 70;2007 Mogila 78;2007 Mogila 77;2007 Mogila 79;2004 Mogila 71
N	LateXiongnu_sarmatian	lateXiongnu	Xiongnu	13	TMI001;BUR001;NAI001;BUR002;BRL002;BUR003;BUR004;DUU001;HUD001;NAI002;UGU005;UGU006;UGU010	AT-751;AT-589;AT-149;AT-536;AT-294;AT-535;AT-537;AT-605;AT-290;/;AT-747;AT-692;AT-690
N	LateXiongnu_han	lateXiongnu	Xiongnu	8	ATS001;BAM001;BRU001;EME002;SON001;TUH001;TUH002;YUR001	AT-459;AT-752;AT-409;AT-708;AT-150;AT-543;AT-542;AT-649
N	TAK001	lateXiongnu	Xiongnu	1	TAK001	AT-401A
N	TUK002	lateXiongnu	Xiongnu	1	TUK002	AT-757
N	TUK001	early Medieval	Unclassified	1	TUK001	AT-728
N	EarlyMed_Turk	early Medieval	Turk	7	ZAA004;TSB001;ULI002;NOM001;ZAA002;UGU001;ZAA007	AT-959;AT-804;AT-675;AT-917;AT-957;AT-749;AT-958
N	EarlyMed_Uigur	early Medieval	Uigur	12	OLN011;OLN001.B;OLN003;OLN005;OLN002;OLN008;OLN001.A;OLN010;OLN012;ZAA001;OLN004;OLN009	AT-897;AT-871;AT-892;AT-973;AT-891;AT-873;AT-871;AT-893;AT-894;AT-954;AT-969;AT-896
N	TUM001	early Medieval	probably ancient Chinese	1	TUM001	AT-913
N	OLN007	early Medieval	Uigur	1	OLN007	AT-972
N	LateMed_Khitan	late Medieval	Khitan	3	ZAA003;ZAA005;ULA001	AT-953; AT-956; AT-840
N	LateMed_Mongol	late Medieval	Mongol	61	ARG001;ARG002;ARG003;KHV002;KNN001;CHD001;KRN001;KRN002;TSA001;TSA002;TSA003;MRI001;TSA005;BAY001;TAH002;NRC001;TAV001;TAV006;TAV005;DAR002;DAS001;BRG004;BRG005;KGK001;ZAR002;TSA004;KHN001;KHO001;BAZ001;GTO001;GUN002;BRG001;BRG002;IKU001;SHG002;SHG003;KHL001;UGO001;UGO002;UGU002;UGU003;RAH001;SHG001;ZAY001;KNU001;ZAM002;TSA007;SHR001;GAN002;TSA006;ERD001;TAV011;SHA001;ZAM001;ULN011;CHN014;DEE001;…	AT-765;AT-764;AT-763;AT-811;AT-754;AT-173;AT-643;AT-644;AT-784;AT-816;AT-783;AT-800;AT-815;AT-304;AT-360;AT-393;AT-625 (688);AT-623;AT-670(695);AT-767;AT-391;AT-655;AT-653;AT-900;AT-271;AT-782;AT-758;AT-354;AT-846;AT-624;AT-780;AT-650;AT-651;AT-772;AT-699;AT-703;AT-363;AT-588;AT-581;AT-549;AT-570;AT-532;AT-701;AT-768;AT-352;AT-711;AT-786;AT-755;AT-835;AT-814;AT-831;AT-671 (687);AT-594;AT-390;AT-8…
N	SHU002	late Medieval	Unclassified	1	SHU002	AT-232B
				214	TOTAL

## Sheet: S3B_Ancestry proxies
Table S3B. Ancient populations used as ancestry proxies in the qpWave/qpAdm modeling.
Steppe	Iran/Turan	ANE	ANA
Afanasievo	Gonur1_BA	MA1	DevilsCave_N
Okunevo	Bustan_BA	AG3	Baikal_EN
Sintashta	Dzharkutan1_BA	Botai	Baikal_EBA*
Krasnoyarsk_MLBA	Sappali_Tepe_BA	West_Siberia_N	Khövsgöl_LBA*
Srubnaya	Hajji_Firuz_C
Sarmatian	Tepe_Hissar_C
Alan	Seh_Gabi_C
	Tepe_Anau_EN
	Sarazm_EN
	Parkhai_EN
	Geoksyur_EN
	Shahr_I_Sokhta_BA1
*Baikal_EBA and Khövsgöl_LBA are marked with an asterisk because they derive part of their ancestry from ANE in addition to ANA.

## Sheet: S3C_Published groups
Table S3C. List of 346 groups used for the population genetic analyses in this study. This list includes 121 ancient reference groups and 225 modern populations.
Analysis.Group.Label	N	Lat	Lon	Ancient	References	Ancient individual IDs
Afanasievo	23	53.8125	89.5737	Y	Narasimhan et al. (2019) Science	I6711,I6713,I6715,I2069,I2071,I3388,I3950,I3954,I1829,I3952,I5269,I5270,I5271,I5272,I5273,I5277,I5278,I5279,I3387,I10565,I10564,I11112,I11752
AG2	1	56.016	92.866	Y	Raghavan et al. (2014) Nature	AfontovaGora2.SG
AG3	1	56.016	92.866	Y	Fu et al. (2016) Nature	AfontovaGora3_d
Aktogai_MLBA	5	46.9659	80.0347	Y	Narasimhan et al. (2019) Science	I4264,I4265,I4773,I4774,I10140
Alan	5	43.2453	43.9349	Y	Damgaard et al. (2018) Nature	DA146, DA160, DA162, DA164, DA243
Aldy_Bel_IA	2	52.0961	93.7111	Y	Unterländer et al. (2017) Nat. Commun.	I0576, I0577
Anatolia_EBA	6	38.6293	34.2977	Y	Damgaard et al. (2018) Science; Lazaridis et al. (2017) Nature	MA2213, MA2212, MA2210, I2683, I2495, I2499
Anatolia_IA	2	39.3458	33.7881	Y	Damgaard et al. (2018) Science	MA2198, MA2197
Anatolia_MLBA	5	39.3458	33.7881	Y	Damgaard et al. (2018) Science	MA2208, MA2206, MA2205, MA2203, MA2200
Anatolia_N	23	40.2913	29.5848	Y	Mathieson et al. (2015) Nature	I1100, I1102, I1099, I1103, I1101, I1097, I0744, I1096, I1098, I0708, I0745, I0746, I0707, I0709, I0725, I0736, I0726, I0723, I0724, I0727, I1580, I1581, I1583
Armenia_ChL	5	39.73	45.2	Y	Lazaridis et al. (2016) Nature	I1634, I1632, I1631, I1409, I1407
Armenia_EBA	3	40.5636	44.7082	Y	Lazaridis et al. (2016) Nature	I1635, I1633, I1658
Armenia_LBA.SG	5	39.816	45.94	Y	Allentoft et al. (2015) Nature	RISE396.SG, RISE397.SG, RISE407.SG, RISE408.SG, RISE412.SG
Baikal_EBA	13	52.4987	104.352	Y	Damgaard et al. (2018) Science	DA354, DA358, DA360, DA334, DA335, DA336, DA337, DA338, DA339, DA343, DA353, DA356, DA361
Baikal_EN	14	51.8665	103.859	Y	Damgaard et al. (2018) Science	DA340, DA341, DA357, DA359, DA245, DA246, DA247, DA248, DA249, DA250, DA251, DA252, DA253, DA362
Bell_Beaker_Germany	8	51.7127	11.1827	Y	Mathieson et al. (2015) Nature	I1546, I0806, I0805, I0113, I0112, I0111, I0108, I1549
Bichon.SG	1	47.1	6.87	Y	Jones et al. (2015) Nat. Commun.	Bichon.SG
Boncuklu.SG	4	37.7519	32.8649	Y	Kılınç et al. (2016) Curr. Biol.	Bon001, Bon002, Bon004, Bon005
Botai	2	53.1667	67.6667	Y	Jeong et al. (2019) Nat. Eco. Evolution	TU45, BKZ002.merged
Bustan_BA	6	37.6667	67	Y	Narasimhan et al. (2019) Science	I4157,I4156,I4159,I4899,I5604,I5605
Lebanon_Canaanite_MBA.SG	5	33.5606	35.3981	Y	Haber et al. (2017) Am. J. Hum. Genet.	ERS1790729.SG, ERS1790730.SG, ERS1790731.SG, ERS1790732.SG, ERS1790733.SG
CentralSteppe_EMBA	2	52.1306	75.696	Y	Damgaard et al. (2018) Science	Kazakhstan_EBA2, Kazakhstan_EBA1
CHG	2	42.33	42.935	Y	Jones et al. (2015) Nat. Commun.	KK1.SG, SATP.SG
Chokhopani.SG	1	28.75	83.68	Y	Jeong et al. (2016) Proc. Natl. Acad. Sci. USA [3]	C1.SG
USA_Anzick.SG	1	45.9931	110.661	Y	Rasmussen et al. (2014) Nature	Anzick.SG
Corded_Ware_Germany	15	51.42	11.68	Y	Mathieson et al. (2015) Nature	I1542, I1536, I1544, I1538, I1539, I1534, I0106, I1540, I1532, I0049, I0103, I0104,RISE434.SG,RISE435.SG,RISE436.SG
Dali_EBA	1	45.1324	79.3644	Y	Narasimhan et al. (2019) Science	I3447
Dali_MLBA	3	45.1324	79.3644	Y	Narasimhan et al. (2019) Science	I3448,I0507,I1931
Dashti_Kozy_BA	3	39.4481	68.0314	Y	Narasimhan et al. (2019) Science	I4257,I4258,I4160
DevilsCave_N	6	44.5	135.4	Y	Sikora et al. (2019) Nature	NEO235,NEO236,NEO237,NEO238,NEO239,NEO240
Dzharkutan1_BA	8	37.75	67	Y	Narasimhan et al. (2019) Science	I7411,I7412,I4161,I4312,I4313,I4314,I4315,I4163
Dzharkutan2_BA	2	37.75	67	Y	Narasimhan et al. (2019) Science	I4901,I5608
Early_Sarmatian_IA	2	51.9908	53.8702	Y	Unterländer et al. (2017) Nat. Commun.	I0574, I0575
EHG	4	58.9	40.5667	Y	Mathieson et al. (2015) Nature ; Damgaard et al. (2018) Science	I0124, I0211, I0061, Sidelkino_EHG
Iberia_ElMiron	1	43.26	-3.45	Y	Fu et al. (2016) Nature	ElMiron_d
Geoksyur_EN	21	37.1907	61.0343	Y	Narasimhan et al. (2019) Science	I8503,I8504,I8505,I8510,I8524,I8526,I8527,I8528,I8529,I8530,I8532,I12485,I12483,I12484,I12478,I12487,I12482,I12481,I12480,I12486,I12479
Globular_Amphora	9	52.85	17.8833	Y	Mathieson et al. (2018) Nature	I2405,I2433,I2434,I2440,I2441,I2403,ILK001,ILK002,ILK003
Gonur1_BA	17	38.1907	62.0343	Y	Narasimhan et al. (2019) Science	I1781,I1782,I1787,I1788,I1790,I1793,I2085,I2087,I2116,I2121,I2125,I2128,I3374,I1784,I6119,I6124,I6217
Han_2000BP	2	42.5258	105.18	Y	Damgaard et al. (2018) Nature	DA43, DA45
Hajji_Firuz_C	5	36.9944	45.4744	Y	Narasimhan et al. (2019) Science	I4351,I4349,I4241,I2328,I2323
Hun_TianShan_1700BP	22	41.6892	76.0815	Y	Damgaard et al. (2018) Nature	DA100, DA101, DA104, DA105, DA385, DA52, DA54, DA65, DA66, DA68, DA69, DA70, DA71, DA72, DA73, DA74, DA80, DA81, DA82, DA85, DA96, DA98
Iberia_ChL	31	42.3333	3.5	Y	Mathieson et al. (2015) Nature; Olalde et al. (2018) Nature	I2467,I1282,I1276,I1284,I1280,I1314,I1277,I1272,I1281,I1300,I1271,I1303,I0581,I1981,I3270,I3271,I3272,I3269,I1838,I1843,I1975,I5838,I6543,I6604,I6612,I6617,I6628,I6629,I6630,I6609,I3273
Iberia_EN	4	42.5	0.5	Y	Mathieson et al. (2015) Nature	I0409, I0412, I0410, I0413
Iberia_MN	4	41.2522	-2.3262	Y	Mathieson et al. (2015) Nature	I0405, I0407, I0408, I0406
Seh_Gabi_C	5	34.5	47.96	Y	Lazaridis et al. (2016) Nature	I1661, I1670, I1662, I1674, I1665	Note: published group name is Iran_ChL
Iran_N	8	34.45	48.116	Y	Lazaridis et al. (2016) Nature; Naramsimhan et al. (2019) Science	I1290, I1944, I1945, I1949, I1951, I1947, I1954, I7527
Jomon_Ikawazu_2700BP	1	34.6456	137.148	Y	McColl et al. (2018) Science	IK002
Levant_BA	3	31.988	35.976	Y	Lazaridis et al. (2016) Nature	I1705, I1706, I1730
Kairan_MLBA	6	48.7418	76.9957	Y	Narasimhan et al. (2019) Science	I4318,I4776,I4779,I5761,I4568,I4567
Kanai_MBA	1	48.8327	83.9097	Y	Narasimhan et al. (2019) Science	I6708
Kangju_1800BP	6	42.7482	68.4855	Y	Damgaard et al. (2018) Nature	DA121, DA123, DA125, DA206, DA226, DA229
Karakhanid_TianShan_1100BP	3	43.2025	76.9817	Y	Damgaard et al. (2018) Nature	DA203, DA204, DA205
Karasuk.SG	7	52.712	89.9727	Y	Allentoft et al. (2015) Nature	RISE493.SG, RISE494.SG, RISE495.SG, RISE496.SG, RISE497.SG, RISE499.SG, RISE502.SG
Karluk_TianShan	2	43.2025	76.9817	Y	Damgaard et al. (2018) Nature	DA222, DA230
Kashkarchi_BA	2	40.3772	71.855	Y	Narasimhan et al. (2019) Science	I4153, i4255
Katelai_IA	4	34.7683	72.3578	Y	Narasimhan et al. (2019) Science	I5396,I5397,I5398,I5399
Kazakh_Mys_MLBA	4	46.9479	79.9881	Y	Narasimhan et al. (2019) Science	I4321,I4322,I4782,I4783
Kazakhstan_Berel_IA	2	49.3356	86.3504	Y	Unterländer et al. (2017) Nat. Commun.	I0563, I0562
Kennewick_WA.SG	1	46.2114	119.136	Y	Rasmussen et al. (2015) Nature	kennewick.SG
Kimak_Kazakhstan_1350BP	1	52.6431	76.7106	Y	Damgaard et al. (2018) Nature	DA87
Kolyma_M	1	65	174.3	Y	Sikora et al. (2019) Nature	Kolyma_River
Khovsgol_LBA	17	49.6568	99.7267	Y	Jeong et al. (2018) Proc. Natl. Acad. Sci. USA	ARS001,ARS002,ARS003,ARS005,ARS006,ARS007,ARS008,ARS009,ARS011,ARS012,ARS013,ARS014,ARS015,ARS016,ARS018,ARS024,ARS025
Krasnoyarsk_MLBA	16	53.8731	91.4605	Y	Narasimhan et al. (2019) Science	I6718,I6716,I3390,I3395,I3389,I3392,I3394,I3396,I3391,I1821,I1828,I1851,I1852,I1853,I1856,I11214
LateDorset.SG	1	72.75	-80.32	Y	Raghavan et al. (2015) Science	LateDorset-XIV-H_126.SG
LBK_EN	6	50.0944	10.395	Y	Mathieson et al. (2015) Nature	I0797, I0795, I0022, I0026, I0025, I0054
Levant_N	11	31.9715	35.9087	Y	Lazaridis et al. (2016) Nature	I1679, I1727, I1710, I1707, I1704, I1699, I0867, I1701, I1414, I1415, I1700
Loebanr_IA	33	34.7515	72.4019	Y	Narasimhan et al. (2019) Science	I5400,I6553,I6555,I6556,I6292,I10000,I10001,I10974,I8998,I8999,I12134,I12137,I12980,I12988,I12982,I12981,I12987,I12983,I12984,I12979,I12456,I12455,I12457,I12458,I12459,I13224,I13222,I13223,I13227,I13226,I13221,I13220,I13228
Maitan_MLBA_Alakul	7	50.09	74.44	Y	Narasimhan et al. (2019) Science	I6789,I6790,I6791,I6793,I6794,I6796,I6797
MA1	1	52.9	103.5	Y	Raghavan et al. (2014) Nature	MA1.SG
Mezhovskaya.SG	3	53.043	57.066	Y	Allentoft et al. (2015) Nature	RISE523.SG, RISE524.SG, RISE525.SG
Minoan_Lasithi	5	35.08	25.83	Y	Lazaridis et al. (2017) Nature	I0070, I0071, I0073, I0074, I9005
Minoan_Odigitria	5	35.0514	24.8136	Y	Lazaridis et al. (2017) Nature	I9127, I9128, I9129, I9130, I9131
Mycenaean	4	37.4712	23.0243	Y	Lazaridis et al. (2017) Nature	I9010, I9006, I9033, I9041
Namazga_CA	4	37.8441	60.2737	Y	Damgaard et al. (2018) Science	DA380, DA383, DA381, DA379
Natufian	6	32.65	35.067	Y	Lazaridis et al. (2016) Nature	I0861, I1072, I1069, I1685, I1687, I1690
Nomad_Kazakhstan_1700BP	2	52.3169	76.9678	Y	Damgaard et al. (2018) Nature	DA177, DA95
Nomad_Kazakhstan_IA	2	51.9422	75.9619	Y	Damgaard et al. (2018) Nature	DA18, DA92
Nomad_Kyrgyzstan_IA	2	43.1611	76.3192	Y	Damgaard et al. (2018) Nature	DA129, DA221
Okunevo	16	53.5298	90.5199	Y	Damgaard et al. (2018) Science	RISE515, RISE516, RISE662, RISE664, RISE670, RISE671, RISE672, RISE673, RISE674, RISE675, RISE680, RISE683, RISE684, RISE685, RISE718, RISE719
Oy_Dzhaylau_MLBA	6	42.6894	73.1175	Y	Narasimhan et al. (2019) Science	I3788,I3861,I4790,I4791,I7060,I4789
Parkhai_EN	4	38.348	56.2454	Y	Narasimhan et al. (2019) Science	I4259,I4634,I4635,I6669
Petrovka	3	53.876	59.076	Y	Narasimhan et al. (2019) Science	I0944,I0945,I0946
Poltavka	6	52.5616	49.1945	Y	Mathieson et al. (2015) Nature; Narasimhan et al. (2019) Science	I0126,I0440,I0374,I0371,I6294,I7671
Potapovka	5	52.9128	50.9906	Y	Mathieson et al. (2015) Nature; Narasimhan et al. (2019) Science	I0418, I0419, I0246,I0244,I7489
Russia_EBA.SG	1	48.716	44.5	Y	Allentoft et al. (2015) Nature	RISE555.SG
Russia_IA.SG	5	51.5298	86.8812	Y	Allentoft et al. (2015) Nature	RISE492.SG, RISE504.SG, RISE600.SG, RISE601.SG, RISE602.SG
Russia_LBA.SG	2	56.016	92.866	Y	Allentoft et al. (2015) Nature	RISE553.SG, RISE554.SG
CentralSaka	6	49.1953	74.3891	Y	Damgaard et al. (2018) Nature	DA10, DA11, DA13, DA14, DA15, DA16
TianShanSaka	10	41.6436	75.6817	Y	Damgaard et al. (2018) Nature	DA130, DA47, DA48, DA49, DA51, DA53, DA55, DA57, DA58, DA59
Sappali_Tepe_BA	11	37.4167	66.8333	Y	Narasimhan et al. (2019) Science	I7414,I7416,I7419,I7420,I7421,I7492,I7542,I4285,I4286,I4288,I4289
Saqqaq.SG	1	68.56	-51.34	Y	Rasmussen et al. (2010) Nature	Inuk.SG
Sarazm_EN	2	39.5072	67.4608	Y	Narasimhan et al. (2019) Science	I4910,I4290
Sarmatian	10	48.1839	46.7676	Y	Damgaard et al. (2018) Nature	DA134, DA139, DA141, DA143, DA144, DA145, DA202, DA26, DA30, DA136
Scythian_Hungary_2400BP	5	46.5874	20.2716	Y	Damgaard et al. (2018) Nature	DA191, DA194, DA195, DA197, DA198
Shahr_I_Sokhta_BA1	8	30.6499	61.4003	Y	Narasimhan et al. (2019) Science	I11462,I11474,I11476,I11478,I11479,I11483,I8724,I8725
SHG	6	58.535	15.046	Y	Mathieson et al. (2015) Nature	I0013, I0011, I0015, I0012, I0014, I0017
Sintashta_MLBA	37	52.4024	57.1524	Y	Narasimhan et al. (2019) Science	I1060,I1062,I1065,I1022,I1088,I1084,I1082,I1055,I1018,I1019,I1086,I1090,I1024,I1063,I1029,I1064,I1089,I1053,I1027,I0982,I0937,I0938,I0939,I0942,I0943,I0984,I0986,I0989,I1003,I1006,I1008,I1011,I1012,I1013,I1061,I7480,I0987
Srubnaya	11	52.529	50.522	Y	Mathieson et al. (2015) Nature	I0234, I0431, I0430, I0424, I0232, I0358, I0361, I0359, I0422, I0235, I0233
Stuttgart	1	48.78	9.18	Y	Lazaridis et al. (2014) Nature	Stuttgart_published.DG
Tagar	8	54.6758	90.8536	Y	Damgaard et al. (2018) Nature	DA2, DA3, DA4, DA5, DA6, DA7, DA8, DA9
Tepe_Anau_EN	3	37.872	58.225	Y	Narasimhan et al. (2019) Science	I4085,I4086,I4087
Tepecik.SG	4	38.1722	34.4939	Y	Kılınç et al. (2016) Curr. Biol.	Tep002, Tep003, Tep004, Tep006
Tepe_Hissar_C	12	36.1544	54.3836	Y	Narasimhan et al. (2019) Science	I2922,I2927,I2928,I2513,I2514,I2923,I2924,I2925,I2337,I2512,I2918,I2921
Tianyuan	1	39.39	115.52	Y	Yang et al. (2017) Curr. Biol.	Tianyuan
Turkmenistan_IA	1	38.7185	61.6923	Y	Damgaard et al. (2018) Science	DA382
Unetice_EBA	8	51.3981	11.6463	Y	Mathieson et al. (2015) Nature; Olalde et al. (2018) Nature	I0115, I0117, I0804, I0803, I0164, I0116, I5043, I5044
UstBelaya_EBA	4	66	173.5	Y	Sikora et al. (2019) Nature	NEO230,NEO231,NEO232,NEO298
UstBelaya_MED	1	70	134.5	Y	Sikora et al. (2019) Nature	NEO299
UstBelaya_N	1	54.58	90.78	Y	Sikora et al. (2019) Nature	NEO229
UstIda_LN	4	53.1889	103.368	Y	Damgaard et al. (2018) Science	DA342, DA344, DA345, DA355
Ust_Ishim	1	57.7	71.1	Y	Fu et al. (2014) Nature	Ust_Ishim_published.DG
Villabruna	1	46.15	12.21	Y	Fu et al. (2016) Nature	I9030
West_Siberia_N	3	56.0362	69.3389	Y	Narasimhan et al. (2019) Science	I1958,I1960,I5766
WHG	3	46.7601	7.2478	Y	Lazaridis et al. (2014) Nature	Loschbour_published.DG, I0585, I1507
Wusun_TianShan_2200BP	4	43.2222	77.8472	Y	Damgaard et al. (2018) Nature	DA201, DA220, DA223, DA227
Xiongnu_WE	2	48.8556	101.595	Y	Damgaard et al. (2018) Nature	DA38, DA41
Xiongnu_royal	1	49.2744	101.716	Y	Damgaard et al. (2018) Nature	DA39, aristocrat
Yamnaya_Kalmykia.SG	6	46.5613	43.6308	Y	Allentoft et al. (2015) Nature	RISE240.SG, RISE546.SG, RISE547.SG, RISE548.SG, RISE550.SG, RISE552.SG
Yamnaya_Samara	10	52.9111	51.2844	Y	Mathieson et al. (2015) Nature; Narasimhan et al. (2019) Science	I0231, I0370, I0441, I0444, I0439, I0357, I0429, I0438, I0443, I7489
Zevakino_Chilikta_IA.SG	2	50.7	79.4	Y	Unterländer et al. (2017) Nat. Commun.	IS2.SG, Ze6b.SG
Zevakinskiy_LBA	6	50.2249	81.8368	Y	Narasimhan et al. (2019) Science	I3772,I3753,I3976,I3977,I4267,I4295
Aleut	7	53.6229	160.75	N
Aleut_Tlingit	4	54.635	164.162	N
Besermyan	6	58.01	52.09	N
Enets	3	68.9249	86.2422	N
Estonian	10	58.539	24.8893	N
Finnish	6	60.2	24.9	N
Hungarian	19	47.4941	19.0765	N
Karelian	15	60.402	31.988	N
Ket	17	62.5251	89.1927	N
Mansi	7	62.2571	63.6014	N
Mordovian	32	54.4873	44.1579	N
Russian	71	56.6135	37.097	N
Russian_Krasnoborsky	6	61.56	45.94	N
Russian_Leshukonsky	5	64.9	45.74	N
Russian_Pinezhsky	5	64	44.26	N
Saami	3	69.4013	25.8975	N
Selkup	17	65.6978	86.1644	N
Udmurt	10	56.09	52.37	N
Veps	9	61.27	35.02	N
Altaian	24	50.8825	86.7846	N
Altaian_Chelkans	6	52.33	86.97	N
Bashkir_central	16	54.7337	55.8612	N
Bashkir_north	18	55.9011	54.7489	N
Bashkir_south	19	52.7963	57.1858	N
Buryat	36	52.9517	109.473	N
Chuvash	14	55.7216	47.4022	N
Dolgan	4	72.9712	115.444	N
Khakass_Kachins	7	55	89	N
Khakass_Koibals	5	53	90	N
Khakass_Sagai	9	54.5556	89.2222	N
Khamnegan	8	50.68	114.6	N
Shor_Khakassia	5	53.3	90	N
Shor_Mountain	6	52.75	88	N
Tatar_Kazan	13	55.23	52.58	N
Tatar_Mishar	10	55	48.5	N
Tatar_Siberian	18	57.5583	67.6978	N
Tatar_Zabolotniye	5	58.41	67.46	N
Todzin	3	51	94.95	N
Tofalar	11	54.2177	96.976	N
Tubalar1	21	51.2857	87.06	N
Tubalar2	6	51.4889	87.14	N
Tuvinian	16	50.8224	94.7289	N
Yakut	18	62.9829	129.5	N
Azerbaijani	17	41.0671	47.6794	N
Balkar	10	43.4833	43.6167	N
Gagauz	7	45.54	28.38	N
Kalmyk	10	46.1694	45.3428	N
Karachai	11	43.94	42.52	N
Karakalpak	14	43	59	N
Kazakh	18	51.4256	72.6533	N
Kumyk	8	43.25	46.5833	N
Kyrgyz	9	42.8667	74.6167	N
Mongol	34	48.06	95.664	N
Nogai1	8	44.3725	41.9376	N
Nogai2	13	45.2308	44.5046	N
Tajik_Lowland	11	38.1255	69.3191	N
Tajik_Mountain	12	39.37	68.52	N
Tajik_Pomiri	8	37.35	71.6854	N
Turkish_Adana	10	37	35.3167	N
Turkish_Aydin	10	38.38	28.0923	N
Turkish_Balikesir	5	39.385	27.533	N
Turkish_Istanbul	7	41.0167	28.95	N
Turkish_Kayseri	10	38.7333	35.4833	N
Turkish_Trabzon	9	41	39.7333	N
Turkmen	7	42.464	59.6118	N
Uygur	9	44	81	N
Uzbek	10	41.2667	69.2167	N
Uzbek_Khorezm	6	41.55	60.63	N
Uzbek_Tashkent	9	41.3	69.27	N
Daur	9	48.4975	124	N
Dungan	13	41.3	69.27	N
Mongola	6	45	111	N
Tu	10	36	101	N
Abazin	8	44.15	42.2	N
Abkhasian	9	43.0033	41.0153	N
Adygei	29	44.3803	39.2893	N
Albanian	6	41.33	19.83	N
Algonquin	9	48.4	-71.1	N
Ami	10	22.8	121.2	N
Armenian	10	40.1936	44.5454	N
Armenian_Hemsheni	7	41	39.7	N
Assyrian	11	37.2664	44.2055	N
Atayal	9	24.6	121.3	N
Avar	9	41.7489	47.4689	N
Balochi	20	30.4987	66.5	N
Basque	29	43.0403	-0.6455	N
BedouinA	25	31	35	N
BedouinB	19	31	35	N
Belarusian	10	53.9199	28.0119	N
Bengali	7	23.7	90.4	N
Bolivian	7	-14.3476	-67.4524	N
Borneo	9	0.18	110.16	N
Brahmin_Tiwari	14	21.9	83.4	N
Brahui	21	30.4987	66.5	N
Bulgarian	10	42.1634	24.7412	N
Burusho	23	36.4984	74	N
Cabecar	6	9.5	-84	N
Cambodian	8	12	105	N
Chechen	9	43.3333	45.65	N
Chipewyan	28	59.6	-107.3	N
Chukchi	20	69.4	168.885	N
Circassian	9	44.2	41.83	N
Cree	13	50.3	-102.5	N
Croatian	10	43.513	16.446	N
Cypriot	8	35.13	33.43	N
Czech	10	50.1	14.4	N
Dai	10	21	100	N
Darginian	8	42.18	47.22	N
Druze	39	32	35	N
English	10	50.745	-2.085	N
Eskimo_ChaplinSireniki	6	64.4533	173.207	N
Eskimo_Naukan	12	66.02	169.71	N
Even	2	57.53	135.88	N
Evenk_FarEast	2	54.7	135.3	N
Evenk_Transbaikal	8	56.9	118.2	N
Ezid	8	36.9	46.6	N
French	61	47.1437	1.5712	N
Georgian	22	42.0036	41.8064	N
German	9	51.34	12.373	N
Greek	18	40.0459	23.1126	N
Guarani	5	-27.5	-59	N
Guarani_GN	5	-23.3333	-54.5	N
Guarani_KW	8	-23.3333	-55.2	N
GujaratiA	4	23.2	72.7	N
GujaratiB	5	23.2	72.7	N
GujaratiC	5	23.2	72.7	N
GujaratiD	5	23.2	72.7	N
Han	33	32.2657	114	N
HanNorth	10	32.2657	114	N
Hazara	14	33.4986	70	N
Hezhen	8	47.4976	133.5	N
Icelandic	12	64.1333	-21.9333	N
Ingushian	10	43.52	44.58	N
Iranian	8	35.5859	51.46	N
Iran_Non-Zoroastrian_Fars	17	34.0109	51.7616	N
Iran_Zoroastrian	26	32.6849	52.9048	N
Irish	24	52.7525	-8.265	N
Irish_Ulster	5	54.71	-6.95	N
Italian_North	20	44.8	10.4	N
Italian_South	5	40.36	15.532	N
Itelmen	6	57.2	156.9	N
Japanese	29	38	138	N
Jew_Ashkenazi	7	52.2333	21.0167	N
Jew_Cochin	5	9.97	76.28	N
Jew_Georgian	7	41.7167	44.7833	N
Jew_Iranian	9	35.7	51.4167	N
Jew_Iraqi	6	33.325	44.422	N
Jew_Turkish	8	41.0167	28.95	N
Jew_Yemenite	8	15.35	44.2	N
Jordanian	9	32.0546	35.9143	N
Kabardinian	8	43.41	43.32	N
Kaitag	8	42.15	47.63	N
Kalash	17	35.9937	71.5	N
Kaqchikel	5	15	-91	N
Karitiana	16	-9.8333	-63.3125	N
Kharia	12	25.77	82.73	N
Kinh	8	21	105.9	N
Korean	5	37.6	127	N
Koryak	9	58.0556	158.829	N
Kubachinian	6	42.08	47.58	N
Kurd	8	44.58	39.42	N
Kusunda	10	28.0725	82.543	N
Lahu	8	22	100	N
Lak	10	42.17	47.12	N
Lebanese	8	33.8157	35.5737	N
Lebanese_Christian	9	33.89	35.5	N
Lebanese_Muslim	11	33.89	35.5	N
Lezgin	9	42.1167	48.1833	N
Lithuanian	10	54.9019	23.9172	N
Lodhi	13	25.45	78.62	N
Makrani	20	26	64	N
Mala	13	18.67	78.17	N
Maltese	8	35.94	14.38	N
Mamanwa	11	9.76	125.51	N
Mayan	18	19	-91	N
Mbuti	10	1	29	N
Miao	10	28	109	N
Mixe	10	16.95	96.5833	N
Mixtec	10	16.705	-97.2267	N
Moldavian	10	46.38	29.87	N
Nanai	10	49.44	136.51	N
Naxi	9	26	100	N
Negidal	3	52.47	136.59	N
Nganasan	33	70.8938	93.8464	N
Nivh	10	52.85	141.25	N
Norwegian	11	60.359	5.358	N
Ojibwa	17	46.5	-81	N
Onge	11	10.75	92.5	N
Orcadian	13	59	-3	N
Oroqen	9	50.4339	126.5	N
Ossetian	16	43.0554	44.2375	N
Palestinian	38	32	35	N
Pathan	17	33.487	70.5	N
Pima	14	29	-108	N
Polish	23	51.8957	18.8841	N
Punjabi	8	31.5	74.3	N
Quechua	7	-15.3571	-70.2857	N
Romanian	9	45.6957	22.9495	N
Sardinian	27	40	9	N
Saudi	8	18.49	42.5171	N
Scottish	32	56.3097	-3.2738	N
Semende	10	-4.0782	103.644	N
She	10	27	119	N
Sherpa	2	27.8167	86.6667	N
Shetlandic	10	60.15	-1.15	N
Sicilian	11	37.5863	13.7659	N
Sindhi_Pakistan	14	25.4906	69	N
Sorb	9	51.275	14.102	N
Spanish	52	40.4442	-2.9404	N
Spanish_North	5	42.8	-2.7	N
Surui	12	-10.7778	-61.7222	N
Syrian	8	35.1289	36.8701	N
Tabasaran	10	41.96	47.82	N
Thai	10	13.8	100.5	N
Tibetan	2	28.8833	84.3083	N
Tujia	10	29	109	N
Ukrainian	21	50.5435	29.7469	N
Ulchi	25	52.1836	140.429	N
Vishwabrahmin	13	16.3	80.48	N
Xavante	11	-14.3333	-52.5	N
Xibo	7	43.4979	81.5	N
Yemeni	6	14.0407	44.5715	N
Yi	10	28	103	N
Yukagir	14	68.5529	153.964	N
Zapotec	10	16.9933	96.5167	N
