# Supplementary material for: A Dynamic 6,000-Year Genetic History of Eurasia’s Eastern Steppe
Source: Cell. 2020 Nov 12;183(4):890–904.e29. doi: 10.1016/j.cell.2020.10.015 (PMC7664836; doi:10.1016/j.cell.2020.10.015)
Supplement: Table S4. Direct AMS Radiocarbon Dates for Individuals in This Study, Related to Figure 1 and STAR Methods [file mmc4.xlsx]

## Sheet: S4_Radiocarbon dating
Table S4. Direct AMS radiocarbon dates from Individuals in this study, related to Fig. 1 and STAR Methods
Individual	Archaeological ID	Period Code	Period	Cultural Affiliation	Uncalibrated BP	±	δ13C	OxCal 95% cal	CALPAL point estimate	Laboratory	AMS Lab ID	Archaeological period revision (original -> revised)*	Reference
FNO001	2008, pogrebenie 3	1	Pre-Bronze	Fofonovo	7047	28	-25.5	6001-5881 BCE	-5947	CEZA-Mannheim	MAMS-43521	-	This study
FNO007	1996, pogrebenie 11, kostyak 2	1	Pre-Bronze	Fofonovo	6917	28	-22.2	5873-5730 BCE	-5797	CEZA-Mannheim	MAMS-43522	-	This study
SOU001	AT-501	1	Pre-Bronze	Similar to Chinese Neolithic	5732	34	-18.2	4686-4495 BCE	-4594	ORAU-Oxford	OxA-36223	-	Wilkin et al. 2020b
ERM001	DA-KG-1909-001	1	Pre-Bronze	Unclassified	4923	40	-26.1	3781-3643 BCE	-3711	CologneAMS	COL5477.1.1	Late Medieval -> Pre-Bronze	This study
ERM001	DA-KG-1909-001	1	Pre-Bronze	Unclassified	4907	40	-20	3769-3639 BCE	-3699	CologneAMS	COL5476.1.1	Late Medieval -> Pre-Bronze	This study
SHT001	AT-26	2	Early Bronze Age	Afanasievo	4415	31	-18.7	3112-2918 BCE	-3032	ORAU-Oxford	OxA-36222	-	Wilkin et al. 2020a; Taylor et al. 2019
SHT002	AT-25	2	Early Bronze Age	Afanasievo	4410	31	-18	3107-2917 BCE	-3026	ORAU-Oxford	OxA-36221	-	Taylor et al. 2019
KUM001	AT-628	2	Early Bronze Age	Chemurchek	4114	29	-17.7	2763-2577 BCE	-2729	ORAU-Oxford	OxA-36230	Middle/Late Bronze Age -> Early Bronze Age	Wilkin et al. 2020a; Taylor et al. 2019
KUR001	AT-635	2	Early Bronze Age	Chemurchek	4034	16	-16.9	2618-2487 BCE	-2539	ORAU-Oxford	GrM-12938	Middle/Late Bronze Age -> Early Bronze Age	Wilkin et al. 2020a; Taylor et al. 2019
IAG001	AT-590	2	Early Bronze Age	Chemurchek	3983	17	-17	2567-2468 BCE	-2519	ORAU-Oxford	GrM-12984	Middle/Late Bronze Age -> Early Bronze Age	Wilkin et al. 2020a; Taylor et al. 2019
UAA001	AT-614	3	Middle/Late Bronze Age	Mönkhkhairkhan	3421	32	-17	1874-1631 BCE	-1728	ORAU-Oxford	OxA-X-2737-53	-	Taylor et al. 2019
ULN005	AT-769	3	Middle/Late Bronze Age	Ulaanzuukh	3215	40	-18.2	1562-1416 BCE	-1488	ORAU-Oxford	OxA-36459	-	Wilkin et al. 2020a; Taylor et al. 2019
ARS016	2007-24	3	Middle/Late Bronze Age	DSKC	3174	53	-18.4	1606-1298 BCE	-1456	NSF-Arizona	n.r.	-	Jeong et al. 2018
ULN015	AT-824	3	Middle/Late Bronze Age	Ulaanzuukh	3110	31	-17.6	1439-1285 BCE	-1378	ORAU-Oxford	OxA-36460	-	Taylor et al. 2019
SBG001	AT-960	3	Middle/Late Bronze Age	Unclassified	3107	31	-17.5	1436-1284 BCE	-1376	ORAU-Oxford	OxA-36455	-	Taylor et al. 2019
BIL001	AT-340	3	Middle/Late Bronze Age	Unclassified	3086	26	-14.4	1491-1278 BCE	-1364	CEZA-Mannheim	MAMS-41122	Unknown -> Middle/Late Bronze Age	This study
ULN003	AT-921	3	Middle/Late Bronze Age	Ulaanzuukh	3075	27	-16.7	1412-1266 BCE	-1357	ORAU-Oxford	OxA-36232	-	Wilkin et al. 2020a; Taylor et al. 2019
ULN015	AT-824	3	Middle/Late Bronze Age	Ulaanzuukh	3069	16	-16.9	1402-1279 BCE	-1355	CIO-Groningen	GrM-12986	-	Wilkin et al. 2020a
ARS013	2007-18	3	Middle/Late Bronze Age	DSKC	3074	49	-18.9	1442-1208 BCE	-1342	NSF-Arizona	n.r.	-	Jeong et al. 2018
ARS025	2009-58	3	Middle/Late Bronze Age	DSKC	3056	46	-18.8	1427-1134 BCE	-1327	NSF-Arizona	n.r.	-	Jeong et al. 2018
KHO003	AT-499	3	Middle/Late Bronze Age	Unclassified	3036	27	-18	1326-1214 BCE	-1321	ORAU-Oxford	OxA-36229	-	Taylor et al. 2019
ARS017	2007-25	3	Middle/Late Bronze Age	DSKC	3052	50	-19.1	1428-1130 BCE	-1316	NSF-Arizona	n.r.	-	Jeong et al. 2018
ARS015	2007-23	3	Middle/Late Bronze Age	DSKC	3052	52	-18.6	1429-1130 BCE	-1314	NSF-Arizona	n.r.	-	Jeong et al. 2018
ULN001	AT-823	3	Middle/Late Bronze Age	Ulaanzuukh	3028	25	-17.3	1322-1209 BCE	-1313	ORAU-Oxford	OxA-36231	-	Wilkin et al. 2020a; Taylor et al. 2019
ARS003	2006-3	3	Middle/Late Bronze Age	DSKC	3044	50	-19.1	1421-1128 BCE	-1306	NSF-Arizona	n.r.	-	Jeong et al. 2018
ARS014	2007-22	3	Middle/Late Bronze Age	DSKC	3033	49	-18.6	1412-1127 BCE	-1296	NSF-Arizona	n.r.	-	Jeong et al. 2018
ARS012	2007-17	3	Middle/Late Bronze Age	DSKC	3029	49	-18.9	1410-1126 BCE	-1291	NSF-Arizona	n.r.	-	Jeong et al. 2018
ARS008	2007-10	3	Middle/Late Bronze Age	DSKC	2992	48	-19.6	1389-1055 BCE	-1232	NSF-Arizona	n.r.	-	Jeong et al. 2018
ARS007	2007-9	3	Middle/Late Bronze Age	DSKC	2991	48	-19	1388-1055 BCE	-1231	NSF-Arizona	n.r.	-	Jeong et al. 2018
ARS024	2009-55	3	Middle/Late Bronze Age	DSKC	2990	38	-17.9	1385-1059 BCE	-1230	NSF-Arizona	n.r.	-	Jeong et al. 2018
BER002	AT-905	3	Middle/Late Bronze Age	DSKC	2989	28	-18.1	1296-1121 BCE	-1229	ORAU-Oxford	OxA-36225	-	Wilkin et al. 2020a
KHO003	AT-499	3	Middle/Late Bronze Age	Unclassified	2988	29	-18.2	1370-1120 BCE	-1227	ORAU-Oxford	OxA-36228	-	Taylor et al. 2019
ULI001	AT-676	3	Middle/Late Bronze Age	DSKC	2967	31	-18.2	1277-1073 BCE	-1198	ORAU-Oxford	OxA-X-2737-54	-	Wilkin et al. 2020a; Taylor et al. 2019
ARS020	2008-41	3	Middle/Late Bronze Age	DSKC	2958	42	-18.8	1285-1020 BCE	-1184	NSF-Arizona	n.r.	-	Jeong et al. 2018
ARS011	2007-16	3	Middle/Late Bronze Age	DSKC	2930	50	-19	1278-979 BCE	-1144	NSF-Arizona	n.r.	-	Jeong et al. 2018
ARS002	2006-2	3	Middle/Late Bronze Age	DSKC	2910	52	-18.6	1259-936 BCE	-1117	NSF-Arizona	n.r.	-	Jeong et al. 2018
ULI003	AT-680	3	Middle/Late Bronze Age	Unclassified	2906	25	-15.2	1196-1011 BCE	-1102	CEZA-Mannheim	MAMS-41129	-	This study
ARS005	2006-7	3	Middle/Late Bronze Age	DSKC	2897	55	-18.8	1255-925 BCE	-1102	NSF-Arizona	n.r.	-	Jeong et al. 2018
MIT001	AT-975	3	Middle/Late Bronze Age	Slab Grave	2880	25	-16.4	1181-952 BCE	-1064	CEZA-Mannheim	MAMS-41124	Unknown -> Middle/Late Bronze Age	This study
ARS006	2007-8	3	Middle/Late Bronze Age	DSKC	2872	48	-19.2	1206-919 BCE	-1057	NSF-Arizona	n.r.	-	Jeong et al. 2018
ARS004	2006-6	3	Middle/Late Bronze Age	DSKC	2857	54	-19	1207-901 BCE	-1038	NSF-Arizona	n.r.	-	Jeong et al. 2018
ARS010	2007-14	3	Middle/Late Bronze Age	DSKC	2849	49	-18.8	1192-899 BCE	-1026	NSF-Arizona	n.r.	-	Jeong et al. 2018
ARS026	2009-52	3	Middle/Late Bronze Age	DSKC	2842	42	-17.7	1126-898 BCE	-1013	NSF-Arizona	n.r.	-	Jeong et al. 2018
ARS018	2007-27	3	Middle/Late Bronze Age	DSKC	2835	50	-18.3	1188-846 BCE	-1010	NSF-Arizona	n.r.	-	Jeong et al. 2018
ULZ001	AT-674	3	Middle/Late Bronze Age	Unclassified	2842	28	-17.7	1007-920 BCE	-1000	ORAU-Oxford	OxA-36224	Late Medieval -> Middle/Late Bronze Age	Wilkin et al. 2020a; Taylor et al. 2019
PTO001	Plitochnaya Mogila 4	3	Middle/Late Bronze Age	Slab Grave	2832	23	-23.5	1049-919 BCE	-981	CEZA-Mannheim	MAMA-43517	-	This study
SHU001	AT-233	3	Middle/Late Bronze Age	Slab Grave	2826	30	-18.2	1056-903 BCE	-981	ORAU-Oxford	OxA-36456	-	Wilkin et al. 2020a; Taylor et al. 2019
KHI001	AT-398	3	Middle/Late Bronze Age	Unclassified	2828	28	-16.6	1056-905 BCE	-981	ORAU-Oxford	OxA-36227	-	Wilkin et al. 2020a; Taylor et al. 2019
ULZ001	AT-674	3	Middle/Late Bronze Age	Unclassified	2791	22	-16.5	1008-856 BCE	-949	CEZA-Mannheim	MAMS-41137	Late Medieval -> Middle/Late Bronze Age	This study
ARS001	2006-1	3	Middle/Late Bronze Age	DSKC	2779	50	-18.9	1046-820 BCE	-932	NSF-Arizona	n.r.	-	Jeong et al. 2018
BOR001	AT-707	3	Middle/Late Bronze Age	Slab Grave	2759	31	-18.2	980-829 BCE	-903	ORAU-Oxford	OxA-X-2737-55	-	Wilkin et al. 2020b
ARS009	2007-12	3	Middle/Late Bronze Age	Khirigsuur	FAIL	FAIL	FAIL	FAIL	FAIL	NSF-Arizona	n.r.	-	Jeong et al. 2018
BUL001	AT-923	3	Middle/Late Bronze Age	Ulaanzuukh	FAIL	FAIL	FAIL	FAIL	FAIL	ORAU-Oxford	-	-	Wilkin et al. 2020a; Taylor et al. 2019
KHU001	AT-861	3	Middle/Late Bronze Age	Mönkkhairkhan	FAIL	FAIL	FAIL	FAIL	FAIL	ORAU-Oxford	-	-	Taylor et al. 2019
ULN002	AT-920	3	Middle/Late Bronze Age	Ulaanzuukh	FAIL	FAIL	FAIL	FAIL	FAIL	ORAU-Oxford	-	-	Taylor et al. 2019
TSI001	AT-802	3	Middle/Late Bronze Age - Early Iron transition	Unclassified	2693	25	-14.7	899-807 BCE	-854	CEZA-Mannheim	MAMS-41126	Late Medieval -> Middle/Late Bronze Age - Early Iron transition	This study
DAR001	AT-766	4	Early Iron	Slab Grave	2436	26	-17.3	750-407 BCE	-576	ORAU-Oxford	OxA-36233	Middle/Late Bronze Age -> Early Iron	Wilkin et al. 2020a
CHN003	AT-141	4	Early Iron	Uyuk	2231	24	-15.8	381-206 BCE	-300	CEZA-Mannheim	MAMS-41123	-	This study
CHN001	AT-121	4	Early Iron	Uyuk	2188	15	-16.2	358-195 BCE	-279	CIO-Groningen	GrM-12941	-	Wilkin et al. 2020a
SKT010	CA-7	5	Xiongnu	Early Xiongnu	2160	30		358-108 BCE	-255	Beta Analytic	n.r.	-	Ölziibayar et al. 2019
SKT002	CA-19	5	Xiongnu	Early Xiongnu	2130	15	-17.7	204-96 BCE	-159	CIO-Groningen	GrM-13034	-	Wilkin et al. 2020b
BUU001	AT-261	5	Xiongnu	Early Xiongnu	2128	16	-14.8	336-92 BCE	-157	CIO-Groningen	GrM-12983	-	Wilkin et al. 2020b
JAG001	AT-878	5	Xiongnu	Early Xiongnu	2120	15	-16.3	200-91 BCE	-150	CIO-Groningen	GrM-12929	-	Wilkin et al. 2020b
IMA003	2005 Mogila 73	5	Xiongnu	Late Xiongnu	2102	21	-5.2	185-53 BCE**	-128	CEZA-Mannheim	MAMS-43518	-	This study
AST001	AT-841	5	Xiongnu	Early Xiongnu	2097	15	-18.1	173-54 BCE	-125	CIO-Groningen	GrM-12943	-	Wilkin et al. 2020b
IMA005	2007 Mogila 78	5	Xiongnu	Late Xiongnu	2089	22	-10.3	174-48 BCE**	-114	CEZA-Mannheim	MAMS-43519	-	This study
SKT006	CA-17	5	Xiongnu	Early Xiongnu	2088	16	-18.1	168-52 BCE	-113	CIO-Groningen	GrM-13035		Wilkin et al. 2020b
BUR001	AT-589	5	Xiongnu	Late Xiongnu	2051	15	-17	154 BCE-2 CE	-69	CIO-Groningen	GrM-13986	-	Wilkin et al. 2020b
DEL001	AT-530	5	Xiongnu	Late Xiongnu	2042	15	-16.4	106 BCE-5 CE	-55	CIO-Groningen	GrM-12947	-	Wilkin et al. 2020b
CHN010	AT-119	5	Xiongnu	Late Xiongnu	2024	21	-18.6	92 BC-50 CE	-24	CEZA-Mannheim	MAMS-41135	Early Iron -> Xiongnu	This study
YUR001	AT-649	5	Xiongnu	Late Xiongnu	2020	21	-12.1	89 BC-51 CE**	-21	CEZA-Mannheim	MAMS-41140	-	This study
ULN004	AT-885	5	Xiongnu	Late Xiongnu	2016	30	-16.4	96 BCE-61 CE	-19	ORAU-Oxford	OxA-36458	Middle/Late Bronze Age -> Xiongnu	Wilkin et al. 2020a
IMA006	2007 Mogila 77	5	Xiongnu	Late Xiongnu	2012	23	-17.1	54 BCE-55 CE	-14	CEZA-Mannheim	MAMS-43520	-	This study
DUU001	AT-605	5	Xiongnu	Late Xiongnu	2000	15	-16.2	43 BCE-51 CE	-9	CIO-Groningen	GrM-12939	-	Wilkin et al. 2020a
UGU010	AT-690	5	Xiongnu	Late Xiongnu	1998	15	-14.6	42 BCE-30 CE	-7	CIO-Groningen	GrM-12933	-	Wilkin et al. 2020b
UGU004	AT-805	5	Xiongnu	Late Xiongnu	1990	16	-13.8	40 BC - 55 CE**	3	CIO-Groningen	GrM-12989	-	Wilkin et al. 2020b
BUR004	AT-537	5	Xiongnu	Late Xiongnu	1985	15	-16.9	39 BCE-59 BCE	10	CIO-Groningen	GrM-12942	-	Wilkin et al. 2020b
TMI001	AT-751	5	Xiongnu	Late Xiongnu	1985	15	-17.1	39 BCE-59 CE	10	CIO-Groningen	GrM-12946	-	Wilkin et al. 2020b
BRL003	AT-337	5	Xiongnu	Late Xiongnu	1974	15	-14.9	2 BCE-70 CE	27	CIO-Groningen	GrM-12932	-	Wilkin et al. 2020b
SAN001	AT-575	5	Xiongnu	Late Xiongnu	1964	15	-16	1-75 CE	36	CIO-Groningen	GrM-12931	-	Wilkin et al. 2020b
UGU005	AT-747	5	Xiongnu	Late Xiongnu	1960	15	-14.8	4-75 CE	39	CIO-Groningen	GrM-12936	-	Wilkin et al. 2020b
ATS001	AT-459	5	Xiongnu	Late Xiongnu	1954	15	-18.3	5-80 CE	42	CIO-Groningen	GrM-12988	-	Wilkin et al. 2020b
KHO007	AT-361	5	Xiongnu	Late Xiongnu	1941	15	-17.1	22-120 CE	52	CIO-Groningen	GrM-12934	-	Wilkin et al. 2020b
UGU004	AT-805	5	Xiongnu	Late Xiongnu	1938	15	-13.8	23-122 CE**	55	CIO-Groningen	GrM-12928	-	Wilkin et al. 2020b
ATS001	AT-459	5	Xiongnu	Late Xiongnu	1909	15	-18.3	63-129 CE	91	CIO-Groningen	GrM-12926	-	Wilkin et al. 2020b
TUK001	AT-729	6	Early Medieval	Unclassified	1728	23	-17.7	250-383 CE	305	CEZA-Mannheim	MAMS-41121	Xiongnu -> Early Medieval	This study
ZAA002	AT-957	6	Early Medieval	Türk	1425	25		588-658 CE	621	Beijing University	n.r.	-	Nei Menggu zizhiqu wenwu kaogu yanjiusuo 2015
ULI002	AT-675	6	Early Medieval	Türk	1331	23	-13	650-765 CE**	671	CEZA-Mannheim	MAMS-41128	-	This study
TSB001	AT-804	6	Early Medieval	Türk	1307	23	-11.6	660-768 CE**	708	CEZA-Mannheim	MAMS-41130	Late Medieval -> Early Medieval	This study
ZAA007	AT-958	6	Early Medieval	Türk	1280	20	-16.4	672-770 CE	720	CEZA-Mannheim	MAMS-41138	-	This study
UGU001	AT-749	6	Early Medieval	Türk	1262	15	-15.7	687-711 CE	728	CIO-Groningen	GrM-12981	Xiongnu -> Early Medieval	Wilkin et al. 2020b
OLN003	AT-892	6	Early Medieval	Uyghur	1166	15	-16.3	775-945 CE	852	CIO-Groningen	GrM-12924	-	Wilkin et al. 2020b
ZAA003	AT-953	7	Late Medieval	Khitan	980	20		1015-1153 CE	1062	Beijing University	n.r.	Unknown -> Late Medieval	Nei Menggu zizhiqu wenwu kaogu yanjiusuo 2015
ZAA005	AT-956	7	Late Medieval	Khitan	950	20		1025-1155 CE	1082	Beijing University	n.r.	Early Medieval -> Late Medieval	Nei Menggu zizhiqu wenwu kaogu yanjiusuo 2015
ULA001	AT-840	7	Late Medieval	Khitan	928	23	-13.2	1033-1159 CE**	1094	CEZA-Mannheim	MAMS-41127	Early Medieval -> Late Medieval	This study
KHO001	AT-354	7	Late Medieval	Mongol	848	23	-16.3	1158-1252 CE	1191	CEZA-Mannheim	MAMS-41119	-	This study
SHU002	AT-232B	7	Late Medieval	Unclassified	831	23	-20.3	1166-1257 CE	1208	CEZA-Mannheim	MAMS-41125	Middle/Late Bronze Age -> Late Medieval	This study
ULN011	AT-882	7	Late Medieval	Mongol	824	23	-16.4	1169-1260 CE	1216	CEZA-Mannheim	MAMS-41120	-	This study
DUU002	AT-407	7	Late Medieval	Mongol	797	20	-16.8	1214-1270 CE	1236	CEZA-Mannheim	MAMS-41134	Xiongnu -> Late Medieval	This study
UUS002	AT-610	7	Late Medieval	Mongol	634	23	-20.7	1287-1395	1338	CEZA-Mannheim	MAMS-41131	Unknown -> Late Medieval	This study
BRL001	AT-296	7	Late Medieval	Mongol	599	20	-19.9	1300-1406 CE	1349	CEZA-Mannheim	MAMS-41132	Xiongnu -> Late Medieval	This study
BAU001	AT-409	7	Late Medieval	Mongol	598	19	-15.3	1302-1406 CE	1350	CEZA-Mannheim	MAMS-41133	Xiongnu -> Late Medieval	This study
CHN014	AT-125	7	Late Medieval	Mongol	558	20	-21.2	1317-1422 CE	1366	CEZA-Mannheim	MAMS-41139	Early Iron -> Late Medieval	This study
DEE001	AT-389	7	Late Medieval	Mongol	531	20	-20.2	1327-1435 CE	1409	CEZA-Mannheim	MAMS-41136	Xiongnu -> Late Medieval	This study
Notes
New radiocarbon dates are highlighted in bold.
*In cases where the original archaeological period assignment is in conflict with radiocarbon date, the correction is noted.
**Date may be inaccurate (estimated too old) due to reservoir effect indicated by d13C value.
n.r., not reported
References
Jeong C, Wilkin S, Amgalantugs T, Bouwman A, Taylor W, Bromage S, Tsolmon S, Hagan R, Trachsel C, Grossman J, Littleton J, Makarewicz C, Krigbaum J, Burri M, Irmer F, Scott A, Davaasambuu G, Wright J, Myagmar E, Boivin N, Robbeets M, Rühli F, Krause J, Frohlich B, Hendy J, Warinner C*. (2018) Bronze Age population dynamics and the rise of dairy pastoralism on the eastern Eurasian steppe. Proceedi…
Nei Menggu zizhiqu wenwu kaogu yanjiusuo and International Institute for the Study of Nomadic Cultures. 2015. Mengguguo Bu'ergan sheng Daxinqileng sumu Zhanheshuo yizhi fajue jianbao 蒙古国布尔干省达欣其楞苏木詹和硕遗址发掘简报. Zhongyuan wenwu 2015.2: 8-31.
Ölziibayar S, Ochir B, Urtnasan E. 2019. Khünnügiin tüükh soyolyn sudalgaa (Salkhityn amyn dursgalt gazar). Ulaanbaatar: Jikom Press.
Taylor W, Wilkin S, Wright J, Dee M, Myagmar E, Clark J, Tuvshinjargal T, Bayarsaikhan J, Fitzhugh W, and Boivin N. 2019. Radiocarbon dating and cultural dynamics across Mongolia’s early pastoral transition. PLoS ONE 14, e0224241.
Wilkin S, Ventresca Miller A, Taylor WTT, Miller BK, Hagan RW, Bleasdale M, Scott A, Gankhuyg S, Ramsøe A, Trachsel C, Nanni P, Grossmann J, Orlando L, Horton M, Stockhammer P, Myagmar E, Boivin N, Warinner C, Hendy J. 2020a. Dairy pastoralism sustained Eastern Eurasian steppe populations for 5000 years. Nature Ecology and Evolution 4(3), pp.346-355.
Wilkin, S., Miller, A.V., Miller, B.K., Spengler, R.N., Taylor, W.T., Fernandes, R., Hagan, R.W., Bleasdale, M., Zech, J., Ulziibayar, S. and Myagmar, E., Boivin, N., Roberts, P. 2020b. Economic Diversification Supported the Growth of Mongolia’s Nomadic Empires. Scientific Reports, 10(1), pp.1-12.
Period Code Key
Pre-Bronze	1
Early Bronze Age	2
Middle/Late Bronze Age	3
Early Iron Age	4
Xiongnu	5
Early Medieval	6
Late Medieval	7
