# Supplementary material for: A Dynamic 6,000-Year Genetic History of Eurasia’s Eastern Steppe
Source: Cell. 2020 Nov 12;183(4):890–904.e29. doi: 10.1016/j.cell.2020.10.015 (PMC7664836; doi:10.1016/j.cell.2020.10.015)
Supplement: Table S5. Population Modeling, Related to Figures 3, 4, and 5 [file mmc5.xlsx]

## Sheet: Title
Table S5. Population modeling, related to Figs. 3-5

## Sheet: S5A_ANA modeling
Table S5A. Genetic cladility and two-way admixture test in Ancient Northeast Asian (ANA) populations.
(A) We tested if the pre-Bronze Age groups from the Eastern Steppe (eastMongolia_preBA, centralMongolia_preBA, Fofonovo_EN) is cladal to the published ANA-related groups (Baikal_EN, DevilsCave_N) and ANE-related groups (Botai, West_Siberia_N, AG3, MA1). P-value > 0.05 suggests genetic cladility between the target and reference population within the resolution of our data set. (B) For centralMongo…
A. qpWave p-value for genetic cladility test.
Target	Ref1 (ANA)			Ref1 (ANE)
	Baikal_EN	eastMongolia_preBA	DevilsCave_N	MA1	AG3	Botai	West_Siberia_N
eastMongolia_preBA	0.031	-	0.089	1.79e-187	8.96e-182	5.44e-187	6.25e-252
centralMongolia_preBA	0.046	0.011	1e-08	9.78e-152	1.54e-113	8.78e-129	9.29e-192
Fofonovo_EN	0.674	0.551	0.000412	6.85e-207	1.69e-214	6.87e-222	1.03e-298
B. qpAdm estimates for 2-way admixture models in format of p-value (Coefficient 2 ± SE).
Target	Ref1 (ANA)	Ref2 (ANE)
		AG3	MA1	Botai	West_Siberia_N
centralMongolia_preBA	Baikal_EN	0.202(0.047±0.029)	0.086(0.044±0.024)	0.157(0.063±0.026)	0.338(0.062±0.024)
	DevilsCave_N	0.928(0.148±0.028)	0.482(0.146±0.023)	0.467(0.176±0.025)	0.850(0.165±0.023)
	eastMongolia_preBA	0.337(0.104±0.035)	0.278(0.092±0.030)	0.907(0.134±0.032)	0.859(0.124±0.030)
Fofonovo_EN	Baikal_EN	0.510(-0.028±0.022)	0.741(-0.005±0.018)	0.734(-0.013±0.020)	0.720(-0.013±0.019)
	DevilsCave_N	0.738(0.066±0.023)	0.499(0.094±0.019)	0.137(0.096±0.022)	0.325(0.089±0.020)
	eastMongolia_preBA	0.502(0.024±0.029)	0.790(0.030±0.025)	0.695(0.047±0.027)	0.843(0.041±0.026)
Baikal_EN	Baikal_EN	-	-	-	-
	DevilsCave_N	0.028(0.087±0.016)	0.004(0.096±0.014)	0.002(0.105±0.015)	0.005(0.099±0.014)
	eastMongolia_preBA	0.144(0.057±0.023)	0.112(0.045±0.021)	0.164(0.064±0.022)	0.269(0.058±0.020)
Baikal_EBA	Baikal_EN	0.221(0.128±0.014)	1.56E-04(0.125±0.012)	0.138(0.152±0.013)	0.075(0.136±0.011)
	DevilsCave_N	0.062(0.209±0.017)	1.72E-07(0.215±0.014)	2.76E-04(0.249±0.016)	4.71E-05(0.227±0.014)
	eastMongolia_preBA	0.053(0.177±0.023)	0.001(0.151±0.020)	0.022(0.201±0.021)	0.026(0.180±0.020)

## Sheet: S5B_EBA modeling
Table S5B. Genetic cladility and two-way and three-way admixture tests for groups archaeologically affiliated with the Early Bronze Age cultures.
(A) We tested their genetic cladility with published Afanasievo from Tuva using qpWave. (B) 2-way admixture models for Chemurchek_southAltai and Dali_EBA. We used Botai as the main source based on the outgroup-f3 results and tested various groups as the second source in 2-way admixture model, including Afanasievo and Okunevo from Tuva, BMAC genetic cluster groups (Gonur1_BA, Bustan_BA, Dzharkutan…
A. qpWave cladality test of Afanasievo_Mongolia
Target	Ref1	Ref2	p-value	Coeff1	Coeff2	SE
Afanasievo_Mongolia	Afanasievo	-	0.081	-	-	-
B. 2-way admixture models for Chemurchek_southAltai and Dali_EBA*
Target	Ref1	Ref2	p-value	Coeff1	Coeff2	SE
Chemurchek_southAltai	Botai	Gonur1_BA	0.193	0.601	0.399	0.027
	Botai	Bustan_BA	0.24	0.6	0.4	0.028
	Botai	Dzharkutan1_BA	0.179	0.593	0.407	0.028
	Botai	Sappali_Tepe_BA	0.358	0.608	0.392	0.027
	Botai	Shahr_I_Sokhta_BA1	0.059	0.601	0.399	0.028
	Botai	Hajji_Firuz_C	0.001	0.698	0.302	0.022
	Botai	Tepe_Hissar_C	0.146	0.641	0.359	0.025
	Botai	Seh_Gabi_C	0.127	0.663	0.337	0.024
	Botai	Geoksyur_EN	0.013	0.617	0.383	0.027
	Botai	Parkhai_EN	0.004	0.648	0.352	0.025
	Botai	Sarazm_EN	0.014	0.568	0.432	0.033
	Botai	Tepe_Anau_EN	0.006	0.633	0.367	0.027
	Botai	CHG	0.756556	0.596	0.404	0.028
	Botai	Afanasievo	8e-07	0.535	0.465	0.035
	Botai	Okunevo	3e-17	2.607	-1.607	0.467
	Okunevo	Afanasievo	7e-06	0.443	0.557	0.026
Dali_EBA*	Botai	Gonur1_BA	0.863	0.777	0.223	0.028
	Botai	Bustan_BA	0.89	0.771	0.229	0.028
	Botai	Dzharkutan1_BA	0.878	0.77	0.23	0.028
	Botai	Sappali_Tepe_BA	0.904	0.78	0.22	0.027
	Botai	Shahr_I_Sokhta_BA1	0.786	0.774	0.226	0.028
	Botai	Hajji_Firuz_C	0.279	0.824	0.176	0.023
	Botai	Tepe_Hissar_C	0.818	0.798	0.202	0.025
	Botai	Seh_Gabi_C	0.748	0.808	0.192	0.024
	Botai	Geoksyur_EN	0.647	0.785	0.215	0.027
	Botai	Parkhai_EN	0.514	0.804	0.196	0.025
	Botai	Sarazm_EN	0.657	0.763	0.237	0.031
	Botai	Tepe_Anau_EN	0.643	0.795	0.205	0.026
	Botai	CHG	0.832702	0.779	0.221	0.028
	Botai	Afanasievo	0.02	0.734	0.266	0.037
	Botai	Okunevo	5e-08	1.429	-0.429	0.181
	Okunevo	Afanasievo	1e-06	0.577	0.423	0.027
*In addition to the models listed in the table, we also tested Okunevo+Ref2, using all Ref2 groups used for Botai+Ref2 in the table, but these models significantly deviated from the target (p≤1e-06 for Chemurchek and p≤1e-08 for Dali EBA).
C. 3-way admixture models for Chemurchek_southAltai and Dali_EBA*
Target	Ref1	Ref2	Ref3	p-value	Coeff1	Coeff2	Coeff3
Chemurchek_southAltai	Botai	Gonur1_BA	Afanasievo	0.268197	0.564 ± 0.035	0.322 ± 0.057	0.114 ± 0.073
Dali_EBA	Botai	Gonur1_BA	Afanasievo	0.76824	0.777 ± 0.04	0.224 ± 0.062	0.001 ± 0.085
D. 2-way and 3-way admixture models for Chemuchek_northAltai
Target	Ref1	Ref2	Ref3	p-value	Coeff1	Coeff2	Coeff3
Chemurchek_northAltai	Chemurchek_southAltai	Baikal_EN	-	0.204094	0.176 ± 0.018	0.824 ± 0.018	-
	Chemurchek_southAltai	eastMongolia_preBA	-	0.649492	0.207 ± 0.023	0.793 ± 0.023	-
	Chemurchek_southAltai	DevilsCave_N	-	0.318811	0.241 ± 0.019	0.759 ± 0.019	-
	Botai	Gonur1_BA	Baikal_EN	0.545288	0.028 ± 0.043	0.117 ± 0.024	0.856 ± 0.026
	Botai	Gonur1_BA	eastMongolia_preBA	0.518718	0.170 ± 0.054	0.056 ± 0.032	0.774 ± 0.031
	Botai	Gonur1_BA	DevilsCave_N	0.383845	0.163 ± 0.044	0.088 ± 0.025	0.748 ± 0.025

## Sheet: S5C_MLBA modeling
Table S5C. Genetic cladility test and 2-way admixture modelling for Middle/Late Bronze Age individuals.
(A) shows p-values from qpWave and ancestry proportion estimates from qpAdm for the three main genetic groups Altai_MLBA, Ulaanzuukh_SlabGrave, Khövsgöl_LBA and relevant individuals. For Altai_MLBA and Khövsgöl_LBA, we tested both Sintashta and Krasnoyarsk_MLBA (Andronovo-associated) as the WSH source, but we found that this did not substantially alter the estimated ancestry proportions. (B) show…
A. qpWave test and qpAdm modelling results for the three main genetic clusters
Target	Ref1	Ref2	p-value	Coeff1	Coeff2	SE
Ulaanzuukh_SlabGrave	eastMongolia_preBA	-	0.992	-	-	-
SlabGrave	Ulaanzuuk	-	0.746	-	-	-
ARS017*	Ulaanzuukh_SlabGrave	-	0.521	-	-	-
TSI001	Ulaanzuukh_SlabGrave	-	0.121	-	-	-
Altai_MLBA	Sintashta	Khövsgöl_LBA	0.059	0.441	0.559	0.008
	Sintashta	Baikal_EBA	0.033	0.482	0.518	0.008
	Krasnoyarsk_MLBA	Khövsgöl_LBA	0.109	0.454	0.546	0.008
	Krasnoyarsk_MLBA	Baikal_EBA	0.081	0.494	0.506	0.008
Khövsgöl_LBA*	Sintashta	Baikal_EBA	0.09	0.07	0.93	0.007
	Krasnoyarsk_MLBA	Baikal_EBA	0.1	0.072	0.928	0.007
KHU001	Baikal_EBA	-	0.021	-	-	-
	Khövsgöl_LBA*	-	2e-09	-	-	-
	Baikal_EBA	Ulaanzuukh_SlabGrave	0.441	0.63	0.37	0.108
	Khövsgöl_LBA*	Ulaanzuukh_SlabGrave	0.026	0.448	0.552	0.085
B. 2-way admixture models for seven individuals in Altai_MLBA
Target	Ref1	Ref2 = Khövsgöl_LBA			Ref2 = Baikal_EBA
		p-value	Coeff1	Coeff2	p-value	Coeff1	Coeff2
ULI001	Sintashta	0.386	0.580 ± 0.018	0.420 ± 0.018	0.143	0.610 ± 0.017	0.390 ± 0.017
BER002	Sintashta	0.565	0.517 ± 0.020	0.483 ± 0.020	0.525	0.553 ± 0.019	0.447 ± 0.019
ARS026*	Sintashta	0.601	0.434 ± 0.020	0.566 ± 0.020	0.584	0.475 ± 0.018	0.525 ± 0.018
ULZ001	Sintashta	0.067	0.580 ± 0.019	0.420 ± 0.019	0.027	0.610 ± 0.018	0.390 ± 0.018
SBG001	Sintashta	0.149	0.462 ± 0.020	0.538 ± 0.020	0.199	0.502 ± 0.019	0.498 ± 0.019
ULI003	Sintashta	0.193	0.328 ± 0.020	0.672 ± 0.020	0.52	0.375 ± 0.019	0.625 ± 0.019
BIL001	Sintashta	0.052	0.115 ± 0.018	0.885 ± 0.018	0.244	0.172 ± 0.018	0.828 ± 0.018
ULI001	Krasnoyarsk_MLBA	0.383573	0.595 ± 0.019	0.405 ± 0.019	0.150601	0.624 ± 0.018	0.376 ± 0.018
BER002	Krasnoyarsk_MLBA	0.357161	0.535 ± 0.021	0.465 ± 0.021	0.347116	0.572 ± 0.020	0.428 ± 0.020
ARS026*	Krasnoyarsk_MLBA	0.659591	0.447 ± 0.021	0.553 ± 0.021	0.668078	0.488 ± 0.019	0.512 ± 0.019
ULZ001	Krasnoyarsk_MLBA	0.0889532	0.597 ± 0.020	0.403 ± 0.020	0.0391984	0.627 ± 0.018	0.373 ± 0.018
SBG001	Krasnoyarsk_MLBA	0.201413	0.476 ± 0.020	0.524 ± 0.020	0.28138	0.516 ± 0.019	0.484 ± 0.019
ULI003	Krasnoyarsk_MLBA	0.201329	0.339 ± 0.021	0.661 ± 0.021	0.533146	0.387 ± 0.019	0.613 ± 0.019
BIL001	Krasnoyarsk_MLBA	0.0561245	0.120 ± 0.019	0.880 ± 0.019	0.247752	0.178 ± 0.018	0.822 ± 0.018
C. A comparison of admixture models for genetic outliers in the late Bronze Age.
Target	Ref1	Ref2	Ref3	p-value	Coeff1	Coeff2	Coeff3
KHI001	Afanasievo	Khövsgöl_LBA	-	0.117	0.381±0.021	0.619±0.021	-
	Afanasievo	Baikal_EBA	-	0.0288121	0.430±0.020	0.570±0.020	-
	Afanasievo	Ulaanzuukh_SlabGrave	-	0.23	0.483±0.017	0.517±0.017	-
	Afanasievo	eastMongolia_preBA	-	0.791	0.483±0.019	0.517±0.019	-
	Sintashta	Baikal_EBA	Gonur1_BA	0.056	0.302±0.038	0.605±0.018	0.092±0.037
	Sintashta	Khövsgöl_LBA	Gonur1_BA	0.126	0.274±0.037	0.651±0.018	0.075±0.036
UAA001	Afanasievo	Baikal_EBA	Gonur1_BA	0.076	0.198±0.056	0.678±0.020	0.124±0.051
	Okunevo	Baikal_EBA	Gonur1_BA	0.296	0.399±0.099	0.439±0.070	0.162±0.037
	Okunevo	Khövsgöl_LBA	Gonur1_BA	0.382	0.339±0.102	0.513±0.077	0.148±0.034
	Okunevo	Ulaanzuukh_SlabGrave	Gonur1_BA	0.368	0.567±0.070	0.304±0.046	0.129±0.032
	Okunevo	eastMongolia_preBA	Gonur1_BA	0.266	0.576±0.077	0.297±0.049	0.126±0.035
UUS001	Sintashta	eastMongolia_preBA	Gonur1_BA	0.023	0.264±0.045	0.622±0.021	0.113±0.047

## Sheet: S5D_EIA modeling
Table S5D. 3-way admixture modelling for Early Iron Age groups.
Here we apply 3-way admixture model using Krasnoyarsk_MLBA and Sintashta_MLBA as a main Steppe_MLBA source, in addition to Baikal_EBA/Khövsgöl_LBA and Gonur1_BA, for Karasuk and five contemporaneous Iron Age populations. We report p-values and estimated ancestry proportions for full 3-way models, and also calculated chi-square p-value for comparing the 2-way nested model (i.e. Steppe_MLBA + Baika…
Target	3-way Model	p-value	chi-square p-value of model comparison	Coeff1	Coeff2	Coeff3
Karasuk.SG*	Krasnoyarsk_MLBA + Baikal_EBA + Gonur1_BA	0.064	0.208	0.643 ± 0.019	0.334 ± 0.008	0.023 ± 0.018
Tagar*	Krasnoyarsk_MLBA + Baikal_EBA + Gonur1_BA	0.2	0.001	0.708 ± 0.020	0.227 ± 0.008	0.065 ± 0.019
Chandman_IA	Krasnoyarsk_MLBA + Baikal_EBA + Gonur1_BA	0.977	9.87e-05	0.513 ± 0.017	0.422 ± 0.008	0.065 ± 0.016
Kazakhstan_Berel_IA*	Krasnoyarsk_MLBA + Baikal_EBA + Gonur1_BA	0.03	0.685	0.332 ± 0.030	0.672 ± 0.013	-0.004 ± 0.029
CentralSaka*	Krasnoyarsk_MLBA + Baikal_EBA + Gonur1_BA	0.674	0.002	0.442 ± 0.024	0.487 ± 0.010	0.071 ± 0.023
TianShanSaka*	Krasnoyarsk_MLBA + Baikal_EBA + Gonur1_BA	0.694	0	0.506 ± 0.019	0.252 ± 0.008	0.242 ± 0.020
Karasuk.SG*	Sintashta_MLBA + Baikal_EBA + Gonur1_BA	0.035	0.207	0.627 ± 0.018	0.351 ± 0.008	0.022 ± 0.017
Tagar*	Sintashta_MLBA + Baikal_EBA + Gonur1_BA	0.053	0.000345	0.686 ± 0.019	0.247 ± 0.008	0.068 ± 0.019
Chandman_IA	Sintashta_MLBA + Baikal_EBA + Gonur1_BA	0.848	6.02e-05	0.499 ± 0.017	0.436 ± 0.008	0.065 ± 0.016
Kazakhstan_Berel_IA*	Sintashta_MLBA + Baikal_EBA + Gonur1_BA	0.026	0.702	0.321 ± 0.029	0.681 ± 0.013	-0.002 ± 0.028
CentralSaka*	Sintashta_MLBA + Baikal_EBA + Gonur1_BA	0.481	0.001	0.430 ± 0.023	0.499 ± 0.010	0.072 ± 0.022
TianShanSaka*	Sintashta_MLBA + Baikal_EBA + Gonur1_BA	0.668	0	0.495 ± 0.019	0.264 ± 0.008	0.241 ± 0.019
Karasuk.SG*	Krasnoyarsk_MLBA;Khövsgöl_LBA;Gonur1_BA	0.0044404	0.442806	0.628 ± 0.018	0.359 ± 0.009	0.013 ± 0.018
Tagar*	Krasnoyarsk_MLBA;Khövsgöl_LBA;Gonur1_BA	0.0363179	0.00209429	0.700 ± 0.020	0.242 ± 0.009	0.058 ± 0.019
Chandman_IA	Krasnoyarsk_MLBA;Khövsgöl_LBA;Gonur1_BA	0.658282	0.000509929	0.490 ± 0.017	0.455 ± 0.008	0.055 ± 0.016
Kazakhstan_Berel_IA*	Krasnoyarsk_MLBA;Khövsgöl_LBA;Gonur1_BA	0.428334	0.425892	0.292 ± 0.030	0.727 ± 0.014	-0.019 ± 0.029
CentralSaka*	Krasnoyarsk_MLBA;Khövsgöl_LBA;Gonur1_BA	0.759273	0.00878019	0.419 ± 0.023	0.525 ± 0.011	0.057 ± 0.021
TianShanSaka*	Krasnoyarsk_MLBA;Khövsgöl_LBA;Gonur1_BA	0.848703	0	0.496 ± 0.019	0.270 ± 0.009	0.234 ± 0.019
Karasuk.SG*	Sintashta_MLBA;Khövsgöl_LBA;Gonur1_BA	0.00155883	0.442419	0.610 ± 0.017	0.378 ± 0.008	0.012 ± 0.017
Tagar*	Sintashta_MLBA;Khövsgöl_LBA;Gonur1_BA	0.00644836	0.00118474	0.676 ± 0.019	0.264 ± 0.008	0.060 ± 0.018
Chandman_IA	Sintashta_MLBA;Khövsgöl_LBA;Gonur1_BA	0.415504	0.000496704	0.477 ± 0.016	0.469 ± 0.008	0.054 ± 0.015
Kazakhstan_Berel_IA*	Sintashta_MLBA;Khövsgöl_LBA;Gonur1_BA	0.417616	0.445139	0.282 ± 0.028	0.735 ± 0.014	-0.017 ± 0.028
CentralSaka*	Sintashta_MLBA;Khövsgöl_LBA;Gonur1_BA	0.533927	0.00652601	0.406 ± 0.022	0.537 ± 0.011	0.057 ± 0.021
TianShanSaka*	Sintashta_MLBA;Khövsgöl_LBA;Gonur1_BA	0.761391	0	0.485 ± 0.018	0.284 ± 0.008	0.231 ± 0.019
*Published groups are marked with asterisk

## Sheet: S5E_TianShanSaka modeling
Table S5E. Testing different Iranian proxies in TianShanSaka in 3-way admixture model.
We tested four groups from BMAC sites (Gonur1_BA, Bustan_BA, Dzharkutan1_BA, Sappali_Tepe_BA), Shahr_I_Sokhta_BA1 from the southeastern corner of Iran, Katelai_IA and Loebabr_IA from northern Pakistan, Chalcolithic and Bronze Age Iranian groups (Hajji_Firuz_C, Tepe_Hissar_C, Seh_Gabi_C, Shahr_I_Sokhta_BA1), Neolithic Turkmenistan and Tajikistan groups(Geoksyur_EN, Paikhai_EN, Sarazm_EN, and Tepe_…
Target	3-way model	Iranian Proxy	p-value	Coeff1	Coeff2	Coeff3
TianShanSaka	Krasnoyarsk_MLBA + Baikal_EBA + Iranian proxy	Gonur1_BA	0.694	0.506 ± 0.019	0.252 ± 0.008	0.242 ± 0.020
		Bustan_BA	0.806	0.502 ± 0.020	0.255 ± 0.008	0.243 ± 0.020
		Dzharkutan1_BA	0.672	0.498 ± 0.020	0.252 ± 0.008	0.249 ± 0.020
		Sappali_Tepe_BA	0.829	0.502 ± 0.019	0.256 ± 0.008	0.242 ± 0.019
		Shahr_I_Sokhta_BA1	0.804	0.537 ± 0.018	0.247 ± 0.008	0.216 ± 0.018
		Katelai_IA	0.437	0.488 ± 0.021	0.194 ± 0.010	0.318 ± 0.026
		Loebanr_IA	0.188	0.490 ± 0.021	0.190 ± 0.011	0.319 ± 0.026
		Hajji_Firuz_C	2.44e-09	0.413 ± 0.033	0.305 ± 0.009	0.282 ± 0.029
		Tepe_Hissar_C	0.774	0.515 ± 0.019	0.267 ± 0.008	0.218 ± 0.018
		Seh_Gabi_C	0.00324	0.463 ± 0.025	0.284 ± 0.008	0.254 ± 0.022
		Geoksyur_EN	0.613	0.530 ± 0.017	0.255 ± 0.008	0.215 ± 0.017
		Parkhai_EN	0.874	0.550 ± 0.016	0.258 ± 0.008	0.192 ± 0.016
		Sarazm_EN	0.2	0.532 ± 0.018	0.235 ± 0.009	0.233 ± 0.019
		Tepe_Anau_EN	0.927	0.547 ± 0.017	0.252 ± 0.008	0.200 ± 0.016
TianShanSaka	Sintashta_MLBA + Baikal_EBA + Iranian proxy	Gonur1_BA	0.668	0.495 ± 0.019	0.264 ± 0.008	0.241 ± 0.019
		Bustan_BA	0.807	0.490 ± 0.019	0.267 ± 0.008	0.244 ± 0.020
		Dzharkutan1_BA	0.686	0.486 ± 0.019	0.264 ± 0.008	0.249 ± 0.020
		Sappali_Tepe_BA	0.663	0.489 ± 0.019	0.269 ± 0.008	0.242 ± 0.019
		Shahr_I_Sokhta_BA1	0.807	0.522 ± 0.017	0.260 ± 0.008	0.217 ± 0.018
		Katelai_IA	0.337	0.475 ± 0.020	0.208 ± 0.010	0.317 ± 0.026
		Loebanr_IA	0.183	0.476 ± 0.020	0.203 ± 0.011	0.321 ± 0.026
		Hajji_Firuz_C	2.02e-10	0.405 ± 0.032	0.315 ± 0.008	0.280 ± 0.029
		Tepe_Hissar_C	0.615	0.502 ± 0.018	0.280 ± 0.008	0.218 ± 0.017
		Seh_Gabi_C	0.00128	0.454 ± 0.024	0.295 ± 0.008	0.252 ± 0.022
		Geoksyur_EN	0.687	0.516 ± 0.017	0.268 ± 0.008	0.216 ± 0.017
		Parkhai_EN	0.883	0.533 ± 0.016	0.273 ± 0.008	0.195 ± 0.015
		Sarazm_EN	0.338	0.521 ± 0.018	0.247 ± 0.009	0.232 ± 0.019
		Tepe_Anau_EN	0.835	0.532 ± 0.016	0.266 ± 0.008	0.202 ± 0.016

## Sheet: S5F_Xionngu modeling
Table S5F. qpAdm modelling results of Xiongnu.
We show (A) well-fitted admixture models for three new early Xiongnu subgroups and one published group, (B) well-fitted admixture models for three new late Xiongnu subgroups and one published group. P-value >0.05 is highlighted in grey. Ancestry coefficients and the associated 5cM block jackknifing SEs are presented.
A. qpAdm modelling results on early Xiongnu subgroups
Target	Ref1	Ref2	Ref3	p-value	Coeff1	Coeff2	Coeff3
earlyXiongnu_west (n=6)	Chandman_IA	Gonur1_BA	-	0.2	0.918 ± 0.019	0.082 ± 0.019	-
	Chandman_IA	Khövsgöl_LBA	Gonur1_BA	0.262	0.850 ± 0.051	0.043 ± 0.030	0.107 ± 0.025
	Chandman_IA	Ulaanzuukh_SlabGrave	Gonur1_BA	0.185	0.878 ± 0.043	0.023 ± 0.022	0.099 ± 0.025
	Sarmatian	Khövsgöl_LBA	Gonur1_BA	0.612	0.625 ± 0.037	0.352 ± 0.014	0.022 ± 0.030
earlyXiongnu_rest (n=6)	Chandman_IA	Ulaanzuukh_SlabGrave	-	0.117	0.250 ± 0.012	0.750 ± 0.012	-
	earlyXiongnu_west	Ulaanzuukh_SlabGrave	-	0.46	0.242 ± 0.012	0.758 ± 0.012	-
	Sarmatian	Ulaanzuukh_SlabGrave	-	0.189	0.172 ± 0.009	0.828 ± 0.009	-
SKT007	Khövsgöl_LBA	-	-	0.149
	earlyXiongnu_west	Ulaanzuukh_SlabGrave	-	0.001	0.186 ± 0.024	0.814 ± 0.024	-
Xiongnu_WE*	Chandman_IA	Khövsgöl_LBA	Gonur1_BA	0.056	0.518 ± 0.067	0.339 ± 0.039	0.143 ± 0.035
	Chandman_IA	Ulaanzuukh_SlabGrave	Gonur1_BA	0.024	0.626 ± 0.059	0.244 ± 0.029	0.131 ± 0.035
	Sarmatian	Khövsgöl_LBA	Gonur1_BA	0.045	0.367 ± 0.048	0.531 ± 0.019	0.102 ± 0.039
B. qpAdm modelling results on late Xiongnu subgroups.
Target	Ref1	Ref2	Ref3	p-value	Coeff1	Coeff2	Coeff3
lateXiongnu (n=24)	Chandman_IA	Ulaanzuukh_SlabGrave	-	0.315614	0.234 ± 0.008	0.766 ± 0.008	-
	earlyXiongnu_west	Ulaanzuukh_SlabGrave	-	0.0923629	0.226 ± 0.008	0.774 ± 0.008	-
	Sarmatian	Ulaanzuukh_SlabGrave	-	0.0434654	0.161 ± 0.005	0.839 ± 0.005	-
lateXiongnu_sarmatian (n=13)	Sarmatian	Ulaanzuukh_SlabGrave	Gonur1_BA	0.028481	0.757 ± 0.028	0.111 ± 0.008	0.132 ± 0.025
	Chandman_IA	Ulaanzuukh_SlabGrave	Gonur1_BA	4.26013e-07	0.925 ± 0.034	-0.163 ± 0.017	0.238 ± 0.020
	earlyXiongnu_west	Ulaanzuukh_SlabGrave	Gonur1_BA	6.64293e-07	1.063 ± 0.056	-0.192 ± 0.027	0.129 ± 0.033
lateXionngu_han (n=8)	Sarmatian	Ulaanzuukh_SlabGrave	Han.DG	0.905252	0.075 ± 0.009	0.598 ± 0.051	0.327 ± 0.045
	earlyXiongnu_west	Ulaanzuukh_SlabGrave	Han.DG	0.874696	0.113 ± 0.013	0.520 ± 0.057	0.367 ± 0.047
	Chandman_IA	Ulaanzuukh_SlabGrave	Han.DG	0.958898	0.116 ± 0.013	0.519 ± 0.056	0.365 ± 0.046
Xiongnu_royal*	Sarmatian	Ulaanzuukh_SlabGrave	Han.DG	0.212	0.070 ± 0.020	0.559 ± 0.121	0.372 ± 0.106
	earlyXiongnu_west	Ulaanzuukh_SlabGrave	Han.DG	0.181	0.103 ± 0.030	0.501 ± 0.134	0.397 ± 0.112
	Chandman_IA	Ulaanzuukh_SlabGrave	Han.DG	0.201	0.104 ± 0.030	0.501 ± 0.134	0.395 ± 0.111
*Published groups are marked with an asterisk.

## Sheet: S5G_Xiongnu indiv modeling
Table S5G. Individual modelling results for individuals from the Xiongnu period.
We show individual qpAdm models for (A) early Xiongnu individuals , and late Xiongnu individuals we classified into (B) lateXiongnu (n=24), (C) lateXiongnu_sarmatian (n=13), (D) lateXiongnu_han (n=8), and (E) unclassified (n=2). Models reported in the main text are highlighted in bold face. P>0.05 are highlighted in grey. Ancestry coefficients and the associated 5cM block jackknifing SEs are pres…
A. Selected well-fitted models for early Xiongnu individuals. P-value > 0.05 is highlighted in grey
Group	Target	Model	p-value	Coeff1	Coeff2
earlyXiongnu_west	SKT010	Chandman_IA + Gonur1_BA	0.637973	0.814 ± 0.045	0.186 ± 0.045
	SKT001		0.0728246	0.855 ± 0.033	0.145 ± 0.033
	SKT003		0.259663	0.850 ± 0.038	0.150 ± 0.038
	SKT009		0.202342	0.902 ± 0.032	0.098 ± 0.032
	SKT008		0.560544	1.006 ± 0.033	-0.006 ± 0.033
	AST001		0.15696	0.929 ± 0.039	0.071 ± 0.039
earlyXiongnu_rest	SKT005	earlyXiongnu_west + Ulaanzuukh_SlabGrave	0.21955	0.750 ± 0.031	0.250 ± 0.031
	SKT012		0.229893	0.445 ± 0.028	0.555 ± 0.028
	SKT006		0.688283	0.390 ± 0.028	0.610 ± 0.028
	SKT002		0.109543	0.386 ± 0.023	0.614 ± 0.023
	SKT004		0.57525	0.048 ± 0.021	0.952 ± 0.021
	JAG001		0.117461	-0.026 ± 0.018	1.026 ± 0.018
earlyXiongnu_rest	SKT005	Chandman_IA + Ulaanzuukh_SlabGrave	0.0153143	0.773 ± 0.031	0.227 ± 0.031
	SKT012		0.0706909	0.457 ± 0.028	0.543 ± 0.028
	SKT006		0.254945	0.411 ± 0.029	0.589 ± 0.029
	SKT002		0.0105889	0.396 ± 0.024	0.604 ± 0.024
	SKT004		0.535248	0.051 ± 0.022	0.949 ± 0.022
	JAG001		0.109007	-0.024 ± 0.019	1.024 ± 0.019
B. qpAdm models for 24 late Xiongnu individuals we classified into the lateXiongnu group. For them, Chandman_IA+Ulaanzuukh_SlabGrave is among the best models.
Target	Ref1	Ref2	Ref3	p-value	Coeff1	Coeff2	Coeff3	Matching to the earlyXiongnu profile
SOL001	Sarmatian	Ulaanzuukh_SlabGrave	-	0.54	0.632 ± 0.019	0.368 ± 0.019	-	O
	Chandman_IA	Ulaanzuukh_SlabGrave	-	0.465	0.909 ± 0.028	0.091 ± 0.028	-
DEL001	Sarmatian	Ulaanzuukh_SlabGrave	-	0.032	0.630 ± 0.018	0.370 ± 0.018	-	O
	Chandman_IA	Ulaanzuukh_SlabGrave	-	0.883	0.908 ± 0.027	0.092 ± 0.027	-
UGU011	Sarmatian	Ulaanzuukh_SlabGrave	-	0.982	0.526 ± 0.021	0.474 ± 0.021	-	O
	Chandman_IA	Ulaanzuukh_SlabGrave	-	0.793	0.778 ± 0.031	0.222 ± 0.031	-
UGU004	Sarmatian	Ulaanzuukh_SlabGrave	-	0.825	0.459 ± 0.039	0.541 ± 0.039	-	O
	Chandman_IA	Ulaanzuukh_SlabGrave	-	0.581	0.695 ± 0.058	0.305 ± 0.058	-
BTO001	Sarmatian	Ulaanzuukh_SlabGrave	-	0.673	0.134 ± 0.018	0.866 ± 0.018	-	O
	Chandman_IA	Ulaanzuukh_SlabGrave	-	0.642	0.195 ± 0.026	0.805 ± 0.026	-
KHO007	Sarmatian	Ulaanzuukh_SlabGrave	-	0.349	0.124 ± 0.027	0.876 ± 0.027	-	O
	Chandman_IA	Ulaanzuukh_SlabGrave	-	0.224	0.185 ± 0.039	0.815 ± 0.039	-
ULN004	Sarmatian	Ulaanzuukh_SlabGrave	-	0.229	0.095 ± 0.016	0.905 ± 0.016	-	O
	Chandman_IA	Ulaanzuukh_SlabGrave	-	0.301	0.143 ± 0.024	0.857 ± 0.024	-
UVG001	Sarmatian	Ulaanzuukh_SlabGrave	-	0.418	0.070 ± 0.020	0.930 ± 0.020	-	O
	Chandman_IA	Ulaanzuukh_SlabGrave	-	0.396	0.104 ± 0.029	0.896 ± 0.029	-
CHN010	Sarmatian	Ulaanzuukh_SlabGrave	-	0.734	0.089 ± 0.016	0.911 ± 0.016	-	O
	Chandman_IA	Ulaanzuukh_SlabGrave	-	0.782	0.134 ± 0.023	0.866 ± 0.023	-
DOL001	Sarmatian	Ulaanzuukh_SlabGrave	-	0.081	0.061 ± 0.032	0.939 ± 0.032	-	O
	Chandman_IA	Ulaanzuukh_SlabGrave	-	0.054	0.080 ± 0.047	0.920 ± 0.047	-
JAA001	Sarmatian	Ulaanzuukh_SlabGrave	-	0.152	0.017 ± 0.015	0.983 ± 0.015	-	O
	Chandman_IA	Ulaanzuukh_SlabGrave	-	0.215	0.027 ± 0.022	0.973 ± 0.022	-
TEV003	Sarmatian	Ulaanzuukh_SlabGrave	-	0.798	0.010 ± 0.015	0.990 ± 0.015	-	O
	Chandman_IA	Ulaanzuukh_SlabGrave	-	0.779	0.013 ± 0.022	0.987 ± 0.022	-
SAN001	Sarmatian	Ulaanzuukh_SlabGrave	-	0.648	0.017 ± 0.014	0.983 ± 0.014	-	O
	Chandman_IA	Ulaanzuukh_SlabGrave	-	0.672	0.019 ± 0.020	0.981 ± 0.020	-
KHO006	Sarmatian	Ulaanzuukh_SlabGrave	-	0.127	0.006 ± 0.015	0.994 ± 0.015	-	O
	Chandman_IA	Ulaanzuukh_SlabGrave	-	0.137	0.007 ± 0.021	0.993 ± 0.021	-
IMA001	Sarmatian	Ulaanzuukh_SlabGrave	-	0.069	0.036 ± 0.015	0.964 ± 0.015	-	O
	Chandman_IA	Ulaanzuukh_SlabGrave	-	0.063	0.059 ± 0.021	0.941 ± 0.021	-
IMA002	Sarmatian	Ulaanzuukh_SlabGrave	-	0.274	0.027 ± 0.015	0.973 ± 0.015	-	O
	Chandman_IA	Ulaanzuukh_SlabGrave	-	0.375	0.041 ± 0.022	0.959 ± 0.022	-
IMA003	Sarmatian	Ulaanzuukh_SlabGrave	-	0.602	0.155 ± 0.023	0.845 ± 0.023	-	O
	Chandman_IA	Ulaanzuukh_SlabGrave	-	0.75	0.222 ± 0.033	0.778 ± 0.033	-
IMA004	Sarmatian	Ulaanzuukh_SlabGrave	-	0.47	0.008 ± 0.019	0.992 ± 0.019	-	O
	Chandman_IA	Ulaanzuukh_SlabGrave	-	0.424	0.007 ± 0.028	0.993 ± 0.028	-
IMA005	Sarmatian	Ulaanzuukh_SlabGrave	-	0.422	0.072 ± 0.017	0.928 ± 0.017	-	O
	Chandman_IA	Ulaanzuukh_SlabGrave	-	0.599	0.106 ± 0.024	0.894 ± 0.024	-
IMA006	Sarmatian	Ulaanzuukh_SlabGrave	-	0.704	0.108 ± 0.017	0.892 ± 0.017	-	O
	Chandman_IA	Ulaanzuukh_SlabGrave	-	0.701	0.152 ± 0.024	0.848 ± 0.024	-
IMA007	Sarmatian	Ulaanzuukh_SlabGrave	-	0.388	0.057 ± 0.016	0.943 ± 0.016	-	O
	Chandman_IA	Ulaanzuukh_SlabGrave	-	0.331	0.081 ± 0.023	0.919 ± 0.023	-
IMA008	Sarmatian	Ulaanzuukh_SlabGrave	-	0.307	0.072 ± 0.019	0.928 ± 0.019	-	O
	Chandman_IA	Ulaanzuukh_SlabGrave	-	0.309	0.100 ± 0.028	0.900 ± 0.028	-
TUK003	Sarmatian	Ulaanzuukh_SlabGrave	-	0.0093642	0.390 ± 0.019	0.610 ± 0.019	-	X
	Chandman_IA	Ulaanzuukh_SlabGrave		0.00330852	0.563 ± 0.027	0.437 ± 0.027	-
	earlyXiongnu_west	Ulaanzuukh_SlabGrave	-	0.147	0.546 ± 0.026	0.454 ± 0.026	-
TEV002	Krasnoyarsk_MLBA	Ulaanzuukh_SlabGrave	-	0.027	0.041 ± 0.013	0.959 ± 0.013	-	X
	Sintashta_MLBA	Ulaanzuukh_SlabGrave	-	0.027	0.040 ± 0.012	0.960 ± 0.012	-
	Srubnaya	Ulaanzuukh_SlabGrave	-	0.026	0.041 ± 0.012	0.959 ± 0.012	-
	Sarmatian	Ulaanzuukh_SlabGrave	-	0.018	0.045 ± 0.014	0.955 ± 0.014	-
	Chandman_IA	Ulaanzuukh_SlabGrave	-	0.027	0.068 ± 0.021	0.932 ± 0.021	-
	earlyXiongnu_west	Ulaanzuukh_SlabGrave	-	0.03	0.064 ± 0.020	0.936 ± 0.020	-
C. qpAdm models for 13 late Xiongnu individuals we classified into the lateXiongnu_sarmatian group. These individuals have westen Eurasian ancestry proportion beyond what Chandman_IA has.
Target	Ref1	Ref2	Ref3	p-value	Coeff1	Coeff2	Coeff3	Matching to the earlyXiongnu profile
n=3: Sarmatian-like Xiongnu
BUR003	Sarmatian	-	-	0.225	-	-	-	X
	Sarmatian	Gonur1_BA	-	0.272	0.917 ± 0.051	0.083 ± 0.051	-
TMI001	Sarmatian	-	-	0.573	-	-	-	X
	Sarmatian	Gonur1_BA	-	0.854	0.882 ± 0.066	0.118 ± 0.066	-
UGU010	Sarmatian	-	-	0.637	-	-	-	X
	Sarmatian	Gonur1_BA	-	0.56	1.017 ± 0.065	-0.017 ± 0.065	-
n=2: Xiongnu admixed between Sarmatian and Gonur1_BA
BUR002	Sarmatian	Gonur1_BA		0.397	0.819 ± 0.051	0.181 ± 0.051	-	X
DUU001	Sarmatian	Gonur1_BA		0.156	0.691 ± 0.051	0.309 ± 0.051	-	X
n=3: Xiongnu admixed between Sarmatian and Ulaanzuukh_SlabGrave
UGU005	Sarmatian	Khövsgöl_LBA	-	0.655	0.824 ± 0.023	0.176 ± 0.023	-	X
	Sarmatian	Ulaanzuukh_SlabGrave	-	0.632	0.854 ± 0.019	0.146 ± 0.019	-
	Sarmatian	Han.DG	-	0.190116	0.878 ± 0.017	0.122 ± 0.017	-
UGU006	Sarmatian	Khövsgöl_LBA	-	0.0084751	0.599 ± 0.026	0.401 ± 0.026	-	X
	Sarmatian	Ulaanzuukh_SlabGrave	-	0.166	0.660 ± 0.022	0.340 ± 0.022	-
	Sarmatian	Han.DG	-	0.560097	0.699 ± 0.020	0.301 ± 0.020	-
BRL002	Sarmatian	Khövsgöl_LBA	-	2.92667e-05	0.326 ± 0.033	0.674 ± 0.033	-	X
	Sarmatian	Ulaanzuukh_SlabGrave	-	0.127	0.432 ± 0.027	0.568 ± 0.027	-
	Sarmatian	Han.DG	-	0.0416348	0.510 ± 0.023	0.490 ± 0.023	-
n=3: Xiongnu admixed between Sarmatian and Ulaanzuukh_SlabGrave and Gonur1_BA
BUR004	Sarmatian	Ulaanzuukh_SlabGrave	Gonur1_BA	0.075	0.598 ± 0.063	0.229 ± 0.020	0.172 ± 0.055	X
	Sintashta_MLBA	Ulaanzuukh_SlabGrave	Gonur1_BA	0.092	0.428 ± 0.041	0.305 ± 0.016	0.266 ± 0.042
	Krasnoyarsk_MLBA	Ulaanzuukh_SlabGrave	Gonur1_BA	0.073	0.442 ± 0.043	0.294 ± 0.017	0.264 ± 0.042
	Chandman_IA	Ulaanzuukh_SlabGrave	Gonur1_BA	0.0176182	0.751 ± 0.077	0.003 ± 0.038	0.246 ± 0.046
HUD001	Sarmatian	Ulaanzuukh_SlabGrave	Gonur1_BA	0.016	0.732 ± 0.059	0.065 ± 0.019	0.203 ± 0.051	X
	Sintashta_MLBA	Ulaanzuukh_SlabGrave	Gonur1_BA	0.134	0.496 ± 0.038	0.151 ± 0.015	0.353 ± 0.037
	Krasnoyarsk_MLBA	Ulaanzuukh_SlabGrave	Gonur1_BA	0.093	0.507 ± 0.038	0.139 ± 0.016	0.353 ± 0.037
	Chandman_IA	Ulaanzuukh_SlabGrave	Gonur1_BA	0.000539832	0.861 ± 0.074	-0.189±0.036	0.328 ± 0.044
NAI001	Sarmatian	Ulaanzuukh_SlabGrave	Gonur1_BA	0.188	0.649 ± 0.058	0.147 ± 0.018	0.205 ± 0.052	X
	Sintashta_MLBA	Ulaanzuukh_SlabGrave	Gonur1_BA	0.206	0.439 ± 0.038	0.223 ± 0.015	0.338 ± 0.039
	Krasnoyarsk_MLBA	Ulaanzuukh_SlabGrave	Gonur1_BA	0.256	0.452 ± 0.039	0.211 ± 0.015	0.336 ± 0.039
	Chandman_IA	Ulaanzuukh_SlabGrave	Gonur1_BA	0.00964297	0.771 ± 0.072	-0.081±0.034	0.310 ± 0.044
n=2: Xiongnu admixed between Chandman_IA and Gonur1_BA
BUR001	Chandman_IA	Gonur1_BA	-	0.01	0.708 ± 0.046	0.292 ± 0.046	-	O
	Sarmatian	Khövsgöl_LBA	Gonur1_BA	0.013	0.547 ± 0.088	0.241 ± 0.031	0.213 ± 0.074
NAI002	Chandman_IA	Gonur1_BA	-	0.318	0.760 ± 0.032	0.240 ± 0.032	-	O
	Sarmatian	Ulaanzuukh_SlabGrave	Gonur1_BA	0.121	0.589 ± 0.057	0.233 ± 0.019	0.179 ± 0.049
	Sintashta	Ulaanzuukh_SlabGrave	Gonur1_BA	0.058	0.403 ± 0.038	0.303 ± 0.016	0.295 ± 0.037
	Krasnoyarsk_MLBA	Ulaanzuukh_SlabGrave	Gonur1_BA	0.126	0.414 ± 0.039	0.293 ± 0.017	0.293 ± 0.037
D. qpAdm models for 8 late Xiongnu individuals we classified into the lateXiongnu_han group. These individuals have eastern Eurasian ancestry that has extra affinity to Han and other East Asians beyond Ulaanzuukh_SlabGrave or Khövsgöl_LBA.
Target	Ref1	Ref2	Ref3	p-value	Coeff1	Coeff2	Coeff3	Matching to the earlyXiongnu profile
n=6: Xiongnu admixed between Ulaanzuukh_SlabGrave and Han.DG
EME002	Ulaanzuukh_SlabGrave	-	-	0.582	-	-	-	O
	Ulaanzuukh_SlabGrave	Han_2000BP	-	0.484	0.998 ± 0.129	0.002 ± 0.129	-
	Ulaanzuukh_SlabGrave	Han.DG	-	0.464	1.002 ± 0.078	-0.002 ± 0.078	-
ATS001	Ulaanzuukh_SlabGrave	Han_2000BP	-	0.536	0.743 ± 0.123	0.257 ± 0.123	-	X
	Ulaanzuukh_SlabGrave	Han.DG	-	0.374	0.857 ± 0.078	0.143 ± 0.078	-
	Sarmatian	Ulaanzuukh_SlabGrave	Han.DG	0.393	0.027 ± 0.020	0.758 ± 0.120	0.215 ± 0.105
	Chandman_IA	Ulaanzuukh_SlabGrave	Han.DG	0.481	0.044 ± 0.030	0.706 ± 0.130	0.250 ± 0.107
BAM001	Ulaanzuukh_SlabGrave	Han_2000BP	-	0.609	0.716 ± 0.124	0.284 ± 0.124	-	X
	Ulaanzuukh_SlabGrave	Han.DG	-	0.563	0.816 ± 0.080	0.184 ± 0.080	-
	Sarmatian	Ulaanzuukh_SlabGrave	Han.DG	0.598	0.021 ± 0.020	0.738 ± 0.121	0.241 ± 0.107
	Chandman_IA	Ulaanzuukh_SlabGrave	Han.DG	0.573	0.033 ± 0.032	0.706 ± 0.135	0.261 ± 0.111
SON001	Ulaanzuukh_SlabGrave	Han_2000BP	-	0.486	0.459 ± 0.141	0.541 ± 0.141	-	X
	Ulaanzuukh_SlabGrave	Han.DG	-	0.258	0.657 ± 0.091	0.343 ± 0.091	-
	Sarmatian	Ulaanzuukh_SlabGrave	Han.DG	0.685	0.039 ± 0.021	0.511 ± 0.127	0.450 ± 0.114
	Chandman_IA	Ulaanzuukh_SlabGrave	Han.DG	0.486	0.058 ± 0.031	0.466 ± 0.139	0.476 ± 0.117
TUH001	Ulaanzuukh_SlabGrave	Han_2000BP	-	0.058	0.631 ± 0.139	0.369 ± 0.139	-	X
	Ulaanzuukh_SlabGrave	Han.DG	-	0.04	0.777 ± 0.084	0.223 ± 0.084	-
	Sarmatian	Ulaanzuukh_SlabGrave	Han.DG	0.406	0.056 ± 0.020	0.555 ± 0.119	0.389 ± 0.105
	Chandman_IA	Ulaanzuukh_SlabGrave	Han.DG	0.432	0.090 ± 0.031	0.478 ± 0.132	0.432 ± 0.109
YUR001	Han_2000BP	-	-	0.788	-	-	-	X
	Ulaanzuukh_SlabGrave	Han_2000BP	-	0.836	-0.141 ± 0.141	1.141 ± 0.141	-
	Ulaanzuukh_SlabGrave	Han.DG	-	0.297	0.242 ± 0.077	0.758 ± 0.077	-
	Sarmatian	Ulaanzuukh_SlabGrave	Han.DG	0.507	0.025 ± 0.018	0.130 ± 0.115	0.845 ± 0.102
	Chandman_IA	Ulaanzuukh_SlabGrave	Han.DG	0.366	0.041 ± 0.028	0.101 ± 0.127	0.858 ± 0.106
n=2: Xiongnu admixed between Sarmatian, Ulaanzuukh_SlabGrave and Han.DG
BRU001	Sarmatian	Ulaanzuukh_SlabGrave	Han.DG	0.151	0.257 ± 0.024	0.414 ± 0.125	0.328 ± 0.109	X
	Sarmatian	Khövsgöl_LBA	Han.DG	0.074	0.237 ± 0.031	0.261 ± 0.086	0.503 ± 0.063
TUH002	Sarmatian	Ulaanzuukh_SlabGrave	Han.DG	0.807	0.240 ± 0.021	0.479 ± 0.111	0.281 ± 0.097	X
	Sarmatian	Khövsgöl_LBA	Han.DG	0.945	0.204 ± 0.027	0.348 ± 0.078	0.449 ± 0.057
E. qpAdm models for two late Xiongnu individuals we did not classify into groups.
Target	Ref1	Ref2	Ref3	p-value	Coeff1	Coeff2	Coeff3	Matching to the earlyXiongnu profile
TAK001	Khövsgöl_LBA	-	-	0.0453211				X
	earlyXiongnu_west	Khövsgöl_LBA	-	0.097	0.059 ± 0.032	0.941 ± 0.032	-
	Chandman_IA	Khövsgöl_LBA	-	0.076	0.057 ± 0.033	0.943 ± 0.033	-
	Sarmatian	Khövsgöl_LBA	-	0.086	0.043 ± 0.021	0.957 ± 0.021	-
	Sintashta_MLBA	Khövsgöl_LBA	-	0.069	0.028 ± 0.017	0.972 ± 0.017	-
	Krasnoyarsk_MLBA	Khövsgöl_LBA	-	0.066	0.029 ± 0.018	0.971 ± 0.018	-
TUK002	Sarmatian	Ulaanzuukh_SlabGrave	-	0.1	0.175 ± 0.019	0.825 ± 0.019	-	O
	earlyXiongnu_west	Ulaanzuukh_SlabGrave	Gonur1_BA	0.097	0.079 ± 0.077	0.814 ± 0.036	0.108 ± 0.047
	Chandman_IA	Ulaanzuukh_SlabGrave	Gonur1_BA	0.088	0.076 ± 0.066	0.811 ± 0.034	0.113 ± 0.039
	Sarmatian	Ulaanzuukh_SlabGrave	Gonur1_BA	0.142	0.091 ± 0.053	0.828 ± 0.019	0.081 ± 0.046
	Sintashta	Ulaanzuukh_SlabGrave	Gonur1_BA	0.147	0.060 ± 0.035	0.838 ± 0.016	0.102 ± 0.035
	Krasnoyarsk_MLBA	Ulaanzuukh_SlabGrave	Gonur1_BA	0.138	0.057 ± 0.036	0.837 ± 0.017	0.106 ± 0.036

## Sheet: S5H_Early Medieval modeling
Table S5H. Admixture modelling results for early Medieval individuals.
We performed qpWave test and 2- or 3-way admixture qpAdm accordingly for each individual from early Medieval period. (A) shows test results for Türkic period. We identified Sarmatian as the most likely proxy for western Steppe ancestry in our modelling, and Alan (an ancient Iranian pastoral group in Caucasus region) as the second likely proxy for the western ancestry in Türkic individuals. (B) sh…
A. Individual modelling results for individuals from Türkic period (n=8)
Target	Ref1	Ref2	Ref3	p-value	Coeff1	Coeff2	Coeff3
ZAA004	Ulaanzuukh_SlabGrave	-	-	0.099	-	-	-
ZAA002	Ulaanzuukh_SlabGrave	-	-	0.95	-	-	-
TSB001	Sarmatian	Gonur1_BA	-	0.04	0.729 ± 0.054	0.271 ± 0.054	-
NOM001	Sarmatian	Ulaanzuukh_SlabGrave	Gonur1_BA	0.119	0.649 ± 0.058	0.188 ± 0.018	0.163 ± 0.05
	Alan	Ulaanzuukh_SlabGrave	Gonur1_BA	0.002	0.554 ± 0.052	0.261 ± 0.016	0.185 ± 0.05
ULI002	Sarmatian	Ulaanzuukh_SlabGrave	-	0.73	0.314 ± 0.023	0.686 ± 0.023	-
	Alan	Ulaanzuukh_SlabGrave	-	0.263	0.276 ± 0.021	0.724 ± 0.021	-
ZAA007	Sarmatian	Ulaanzuukh_SlabGrave	-	0.498	0.247 ± 0.018	0.753 ± 0.018	-
	Alan	Ulaanzuukh_SlabGrave	-	0.394	0.214 ± 0.015	0.786 ± 0.015	-
TUM001	Sarmatian	Han_2000BP	-	0.549	0.179 ± 0.017	0.821 ± 0.017	-
	Alan	Han_2000BP	-	0.354	0.160 ± 0.015	0.840 ± 0.015	-
UGU001	Sarmatian	Khövsgöl_LBA	-	0.265	0.194 ± 0.023	0.806 ± 0.023	-
	Alan	Khövsgöl_LBA	-	0.241	0.165 ± 0.019	0.835 ± 0.019	-
B. Individual modelling results for ancient Uyghur individuals (n=12)
Target	Ref1	Ref2	Ref3	p-value	Coeff1	Coeff2	Coeff3
OLN001.B	Ulaanzuukh_SlabGrave	-	-	0.311	-	-	-
OLN001.A	Alan	Ulaanzuukh_SlabGrave	-	0.312	0.257 ± 0.018	0.743 ± 0.018	-
ZAA001	Alan	Ulaanzuukh_SlabGrave	-	0.583	0.100 ± 0.014	0.900 ± 0.014	-
OLN008	Alan	Ulaanzuukh_SlabGrave	Gonur1_BA	0.751	0.322 ± 0.048	0.598 ± 0.018	0.081 ± 0.046
OLN009	Alan	Ulaanzuukh_SlabGrave	Gonur1_BA	0.05	0.378 ± 0.052	0.508 ± 0.016	0.115 ± 0.051
OLN012	Alan	Ulaanzuukh_SlabGrave	Gonur1_BA	0.624	0.495 ± 0.048	0.377 ± 0.016	0.128 ± 0.046
OLN010	Alan	Ulaanzuukh_SlabGrave	Gonur1_BA	0.567	0.567 ± 0.054	0.261 ± 0.018	0.172 ± 0.053
OLN011	Alan	Ulaanzuukh_SlabGrave	Gonur1_BA	0.364	0.593 ± 0.050	0.212 ± 0.016	0.195 ± 0.048
OLN003	Alan	Ulaanzuukh_SlabGrave	Gonur1_BA	0.82	0.608 ± 0.067	0.022 ± 0.018	0.371 ± 0.068
OLN004	Alan	Ulaanzuukh_SlabGrave	Gonur1_BA	0.5	0.611 ± 0.052	0.091 ± 0.015	0.298 ± 0.052
OLN005	Alan	Ulaanzuukh_SlabGrave	Gonur1_BA	0.155	0.629 ± 0.053	0.127 ± 0.017	0.244 ± 0.052
OLN002	Alan	Ulaanzuukh_SlabGrave	Gonur1_BA	0.343	0.652 ± 0.053	0.029 ± 0.015	0.319 ± 0.052
OLN007	Sarmatian	Ulaanzuukh_SlabGrave	Han.DG	0.175	0.205 ± 0.021	0.460 ± 0.120	0.334 ± 0.106
C. Admixture modeling results for TUK001, a westerner-like Türkic-period individual
Target	Ref1	Ref2	Ref3	p-value	Coeff1	Coeff2	Coeff3
TUK001	Gonur1_BA	Sarmatian	-	0.119	0.533 ± 0.047	0.467 ± 0.047	-
		Alan	-	0.201	0.508 ± 0.049	0.492 ± 0.049	-
	Gonur1_BA	Sarmatian	Ulaanzuukh_SlabGrave	0.267	0.501 ± 0.049	0.529 ± 0.056	-0.030 ± 0.016
		Alan	Ulaanzuukh_SlabGrave	0.441	0.503 ± 0.048	0.470 ± 0.049	0.028 ± 0.013

## Sheet: S5I_Late Medieval modeling
Table S5I. Admixture modeling results for late Medieval individuals.
We show (A) well fitted 2- and 3-way admixture models for Khitan individuals from four possible ancestries. (B) 3-way admixture modellings for ancient Khitans and Mongols as a group separately. Ancestry coefficients and the associated 5cM block jackknifing SEs are presented. P-value >0.05 are highlighted in grey. Models reported in the main text are highlighted in bold face.
A. 2- and 3-way admixture models for Khitan individuals (n=3)
Target	Ref1	Ref2	Ref3	p-value	Coeff1	Coeff2	Coeff3
ZAA003	Ulaanzuukh_SlabGrave	Han.DG	-	0.052	0.585 ± 0.112	0.415 ± 0.112	-
	Alan	Han.DG	-	0.049	0.080 ± 0.016	0.920 ± 0.016	-
	Sarmatian	Ulaanzuukh_SlabGrave	Han.DG	0.165	0.057 ± 0.025	0.327 ± 0.158	0.616 ± 0.141
	Alan	Ulaanzuukh_SlabGrave	Han.DG	0.217	0.049 ± 0.020	0.347 ± 0.147	0.604 ± 0.134
ZAA005	Sarmatian	Ulaanzuukh_SlabGrave	Han.DG	0.131	0.098 ± 0.020	0.584 ± 0.113	0.318 ± 0.100
	Alan	Ulaanzuukh_SlabGrave	Han.DG	0.08	0.083 ± 0.017	0.630 ± 0.106	0.287 ± 0.096
ULA001	Ulaanzuukh_SlabGrave	-	-	0.0607615	-	-	-
	Ulaanzuukh_SlabGrave	Han.DG	-	0.07	0.893 ± 0.080	0.107 ± 0.080	-
	Alan	Ulaanzuukh_SlabGrave	-	0.032	0.000 ± 0.013	1.000 ± 0.013	-
	Sarmatian	Ulaanzuukh_SlabGrave	Han.DG	0.061	0.026 ± 0.020	0.803 ± 0.120	0.171 ± 0.106
	Alan	Ulaanzuukh_SlabGrave	Han.DG	0.06	0.002 ± 0.016	0.802 ± 0.111	0.178 ± 0.100
B. 3-way admixture models for Khitan and Mongol as a genetic group.
Target	Ref1	Ref2	Ref3	p-value	Coeff1	Coeff2	Coeff3
Khitan	Sarmatian	Ulaanzuukh_SlabGrave	Han.DG	0.032	0.055 ± 0.014	0.703 ± 0.084	0.242 ± 0.074
	Alan	Ulaanzuukh_SlabGrave	Han.DG	0.016	0.045 ± 0.012	0.720 ± 0.077	0.234 ± 0.070
Mongol	Sarmatian	Ulaanzuukh_SlabGrave	Han.DG	0.211	0.180 ± 0.005	0.552 ± 0.033	0.268 ± 0.029
	Alan	Ulaanzuukh_SlabGrave	Han.DG	0.055	0.153 ± 0.005	0.642 ± 0.033	0.205 ± 0.029

[truncated: 2 more sheets: S5J_Mongol indiv modeling, S5K_auto_vs_Xchr_modelling]
